# Supplementary material for: Mitochondrial DNA paradox: sex-specific genetic structure in a marine mussel – despite maternal inheritance and passive dispersal
Source: BMC Genet. 2012 Jun 13;13:45. doi: 10.1186/1471-2156-13-45 (PMC3465189; doi:10.1186/1471-2156-13-45)
Supplement: Additional file 1 — COI sequences. [file 1471-2156-13-45-S1.fas]

>Coast_Site1_Male1
TTTTTGAAAaACGAAAGATTAtATAACGTGGTGGTGACTACCCACGCTCTTGTTATAATCTTTTTTGCTGTTATACCGTTGCTTATTGGGGCTTTTGGAAACTGATTATTGCCTTTGTGTATCGGAGGGTGTGATTTAATCTTTCCTCGATTAAATAACCTGAGGTTCTGGTTAGCTCCGAACGCTCTTTATTTATTAATCTTATCTTTTATAACAGAAAAAGGGGCTGGTACAGGTTGAACTATTTATCCTCCTCTATCATCTGGTTTGTATCATACTGGGCCTGCAGTTGATATTTTAATTACTTCTCTTCATTTGATTGGATTAAGCTCTTTATTAGGGTCTATTAATTTTGTCAGGACTAATAAGAATATGCCAACAGTTAAGATAAAAGGGGAAA
>Coast_Site1_Male2
TTTTTGAAAAACgAAAGATTATATAACGTGGTGGTGACTACCCACGCTCTTGTTATAATCTTTTTTGCTGTTATACCGTTGCTTATTGGGGCTTTTGGAAACTGATTATTGCCTTTGTGTATCGGAGGGTGTGATTTAATCTTTCCTCGATTAAATAACCTGAGGTTCTGGTTAGCTCCGAACGCTCTTTATTTATTAATCTTATCTTTTATAACAGAAAAAGGGGCTGGTACAGGTTGAACTATTTATCCTCCTCTATCATCTGGTTTGTATCATACTGGGCCTGCAGTTGATATTTTAATTACTTCTCTTCATTTGATTGGATTAAGCTCTTTATTAGGGTCTATTAATTTTGTCAGGACTAATAAGAATATGCCAACAGTTAAGATAAAAGGGGAAA
>Coast_Site1_Male3
TTTTTGAAaAACGAAaGATTATATAACGtGGTGGTGACTACCCACGCTCTTGTTATAATCTTTTTTGCTGTTATACCGTTGCTTATTGGGGCTTTTGGAAACTGATTATTGCCTTTGTGTATCGGAGGGTGTGATTTAATTTTTCCTCGATTAAATAACCTGAGGTTCTGGTTAGCTCCGAACGCTCTTTATTTATTAATCTTATCTTTTATAACAGAAAAAGGGGCTGGTACAGGTTGAACTATTTATCCTCCTCTATCATCTGGTCTGTATCATACTGGGCCTGCAGTTGATATTTTAATTACTTCTCTTCATTTGATTGGATTAAGCTCTTTATTAGGGTCTATTAATTTTGTCAGGACTAATAAGAATATGCCAACAGTTAAGATAAAAGGGGAAA
>Coast_Site1_Male4
TTTTTGAAAAACGAAAGATTATATAACGTGGTGGTGACTACCCACGCTCTTGTTATAATCTTTTTTGCTGTTATACCGTTGCTTATTGGGGCTTTTGGAAACTGATTATTGCCTTTGTGTATCGGAGGGTGCGATTTAATCTTTCCTCGATTAAATAACCTGAGGTTCTGGTTAGCTCCGAACGCTCTTTATTTATTAATCTTATCTTTTATAACAGAAAAAGGGGCTGGTACAGGTTGAACTATTTATCCTCCTCTATCATCTGGTCTGTATCATACTGGGCCTGCAGTTGATATTTTAATTACTTCTCTTCATTTGATTGGATTAAGCTCTTTATTAGGGTCTATTAATTTTGTCAGGACTAATAAGAATATGCCAACAGTTAAGATAAAAGGGGAAA
>Coast_Site1_Male5
TTTTTGaAaAACgAAAGATTGtATAACGtGGTGGTGACTACCCACGCTCTTGTTATAATCTTTTTTGCTGTTATACCGTTGCTTATTGGGGCTTTTGGAAACTGATTATTGCCTTTGTGTATCGGAGGGTGTGATTTAATCTTTCCTCGATTAAATAACCTGAGGTTCTGGTTAGCTCCGAACGCTCTTTATTTATTAATCTTATCTTTTATAACAGAAAAAGGGGCTGGTACAGGTTGAACTATTTATCCTCCTCTATCATCTGGTCTGTATCATACTGGGCCTGCAGTTGATATTTTAATTACTTCTCTTCATTTGATTGGATTAAGCTCTTTATTAGGGTCTATTAATTTTGTCAGGACTAATAAGAATATGCCAACAGTTAAGATAAAAGGGGAAA
>Coast_Site1_Male6
TTTtTGAaAAACGAAAGATTATATAACGtGGTGGTGACTACCCACGCTCTTGTTATAATCTTTTTTGCTGTTATACCGTTGCTTATTGGGGCTTTTGGAAACTGATTATTGCCTTTGTGTATCGGAGGGTGTGATTTAATCTTTCCTCGATTAAATAACCTGAGGTTCTGGTTAGCTCCGAACGCTCTTTATTTATTAATCTTATCTTTTATAACAGAAAAAGGGGCTGGTACAGGTTGAACTATTTATCCTCCTCTATCATCTGGTCTGTATCATACTGGGCCTGCAGTTGATATTTTAATTACTTCTCTTCATTTGATTGGATTAAGCTCTTTATTAGGGTCTATTAATTTTGTCAGGACTAATAAGAATATGCCAACAGTTAAGATAAAAGGGGAAA
>Coast_Site1_Male7
TTTTTGAAAAACGAAAGATTATATAACGTGGTGGTGACTACCCACGCTCTTGTTATAATCTTTTTTGCTGTTATACCGTTGCTTATTGGGGCTTTTGGAAACTGATTATTGCCTTTGTGTATCGGAGGGTGTGATTTAATCTTTCCTCGATTAAATAACCTGAGGTTCTGGTTAGCTCCGAACGCTCTTTATTTATTAATCTTATCTTTTATAACAGAAAAAGGGGCTGGTACAGGTTGAACTATTTATCCTCCTCTATCATCTGGTCTGTATCATACTGGGCCTGCAGTTGATATTTTAATTACTTCTCTTCATTTGATTGGATTAAGCTCTTTATTAGGGTCTATTAATTTTGTCAGGACTAATAAGAATATGCCAACAGTTAAGATAAAAGGGGAAA
>Coast_Site1_Male8
TTTTTGAAAAACGAAAGATTATATAACGTGGTGGTGACTACTCACGCTCTTGTTATAATCTTTTTTGCTGTTATACCGTTGCTTATTGGGGCTTTTGGAAACTGATTATTGCCTTTGTGTATCGGAGGGTGTGACTTAATTTTTCCTCGATTAAATAACCTGAGGTTCTGGTTAGCTCCGAACGCTCTTTATTTATTAATTTTATCTTTTATAACAGAAAAAGGGGCTGGTACAGGTTGAACTATTTATCCTCCTCTATCATCTGGTCTGTATCATACTGGGCCTGCAGTTGATATTTTAATTACTTCTCTTCATTTGATTGGATTAAGCTCTTTATTAGGGTCTATTAATTTTGTCAGGACTAATAAGAATATGCCAACAGTTAAGATAAAAGGGGAAA
>Coast_Site1_Male9
tttttgaaaaaCGAAAGATtATATAACGtGGTGGTGACTACCCACGCTCTTGTTATAATCTTTTTTGCTGTTATACCGTTGCTTATTGGGGCTTTTGGAAACTGATTATTGCCTTTGTGTATCGGAGGGTGTGATTTAATCTTTCCTCGATTAAATAACCTGAGGTTCTGGTTAGCTCCGAACGCTCTTTATTTATTAATCTTATCTTTTATAACAGAAAAAGGGGCTGGTACAGGTTGAACTATTTATCCTCCTCTATCATCTGGTCTGTATCATACTGGGCCTGCAGTTGATATTTTAATTACTTCTCTTCATTTGATTGGATTAAGCTCTTTATTAGGGTCTATTAATTTTGTCAGGACTAATAAGAATATGCCAACAGTTAAGATAAAAGGGGAAA
>Coast_Site1_Male10
tttttgaaaaaCGAAAGATTATATaACGtGGTGGTGACTACTCACGCTCTTGTTATAATCTTTTTTGCTGTTATACCGTTGCTTATTGGGGCTTTTGGAAACTGATTATTGCCTTTGTGTATCGGAGGGTGTGACTTAATTTTTCCTCGATTAAATAACCTGAGGTTCTGGTTAGCTCCGAACGCTCTTTATTTATTAATTTTATCTTTTATAACAGAAAAAGGGGCTGGTACAGGTTGAACTATTTATCCTCCTCTATCATCTGGTCTGTATCATACTGGGCCTGCAGTTGATATTTTAATTACTTCTCTTCATTTGATTGGATTAAGCTCTTTATTAGGGTCTATTAATTTTGTCAGGACTAATAAGAATATGCCAACAGTTAAGATAAAAGGGGAAA
>Coast_Site1_Female1
TTTTTGAaAAACGAAAGATTATATaACGtGGTGGTGACTACCCACGCTCTTGTTATAATCTTTTTTGCTGTTATACCGTTGCTTATTGGGGCTTTTGGAAACTGATTATTGCCTTTGTGTATCGGAGGGTGTGATTTAATCTTTCCTCGATTAAATAACCTGAGGTTCTGGTTAGCTCCGAACGCTCTTTATTTATTAATCTTATCTTTTATAACAGAAAAAGGGGCTGGTACAGGTTGAACTATTTATCCTCCTCTATCATCTGGTCTGTATCACACTGGGCCTGCAGTTGATATTTTAATTACTTCTCTTCATTTGATTGGATTAAGCTCTTTATTAGGGTCTATTAATTTTGTCAGGACTAATAAGAATATGCCAACAGTTAAGATAAAAGGGGAAA
>Coast_Site1_Female2
TTTTTGAAAAaCGAAAGATTATATAACGTGGTGGTGACTACCCACGCTCTTGTTATAATCTTTTTTGCTGTTATACCGTTGCTTATTGGGGCTTTTGGAAACTGACTATTGCCTTTGTGTATCGGAGGGTGTGATTTAATCTTTCCTCGATTAAATAACCTGAGGTTCTGGTTAGCTCCGAACGCTCTTTATTTATTAATCTTATCTTTTATAACAGAAAAAGGGGCTGGTACAGGTTGAACTATTTATCCTCCTCTATCATCTGGTCTGTATCATACTGGGCCTGCAGTTGATATTTTAATTACTTCTCTTCATTTGATTGGATTAAGTTCTTTATTAGGGTCTATTAATTTTGTCAGGACTAATAAGAATATGCCAACAGTTAAGATAAAAGGGGAAA
>Coast_Site1_Female3
TTTTTGAAAAACGAAAGATTATATAACGTGGTGGTGACTACCCACGCTCTTGTTATAATCTTTTTTGCTGTTATACCGTTGCTTATTGGGGCTTTTGGAAATTGATTATTGCCTTTGTGTATCGGAGGGTGTGATTTAATCTTTCCTCGATTAAATAACCTGAGGTTCTGGTTAGCTCCGAACGCTCTTTATTTATTAATCTTATCTTTTATAACAGAAAAAGGGGCTGGTACAGGTTGAACTATTTATCCTCCTTTATCATCTGGTTTGTATCATACTGGGCCTGCAGTTGATATTTTAATTACTTCTCTTCATTTGATTGGATTAAGTTCTTTATTAGGGTCTATTAATTTTGTCAGGACTAATAAGAATATGCCAACAGTTAAGATAAAAGGGGAAA
>Coast_Site1_Female4
TTTTTGaAAAACGAAaGATTATATAACGTGGTGGTGACTACCCACGCTCTTGTTATAATCTTTTTTGCTGTTATACCGTTGCTTATTGGGGCTTTTGGAAACTGATTATTGCCTTTGTGTATCGGAGGGTGTGATTTAATTTTTCCTCGATTAAATAACCTGAGGTTCTGGTTAGCTCCGAACGCTCTTTATTTATTAATCTTATCTTTTATAACAGAAAAAGGGGCTGGTACAGGTTGAACTATTTATCCTCCTCTATCATCTGGTCTGTATCATACTGGGCCTGCAGTTGATATTTTAATTACTTCTCTTCATTTGATTGGATTAAGCTCTTTATTAGGGTCTATTAATTTTGTCAGGACTAATAAGAATATGCCAACAGTTAAGATAAAAGGGGAAA
>Coast_Site1_Female5
TTTCTGAAAAACGAAAGATTATATAACGTGGTGGTGACTACCCACGCTCTTGTTATAATCTTTTTTGCTGTTATACCGTTGCTTATTGGGGCTTTTGGAAACTGATTATTGCCTTTGTGTATCGGAGGGTGTGATTTAATTTTTCCTCGATTAAATAACCTGAGGTTCTGGTTAGCTCCGAACGCTCTTTATTTATTAATCTTATCTTTTATAACAGAAAAAGGGGCTGGTACAGGTTGAACTATTTATCCTCCTCTATCATCTGGTCTGTATCATACTGGGCCTGCAGTTGATATTTTAATTACTTCTCTTCATTTGATTGGATTAAGCTCTTTATTAGGGTCTATTAATTTTGTCAGGACTAATAAGAATATGCCAACAGTTAAGATAAAAGGGGAAA
>Coast_Site1_Female6
tttttgaaaaacgaaagATTATATAaCGTGGTGGTGACTACCCACGCTCTTGTTATAATCTTTTTTGCTGTTATACCGTTGCTTATTGGGGCTTTTGGAAACTGATTATTGCCTTTGTGTATCGGAGGGTGTGATTTAATTTTTCCTCGATTAAATAACCTGAGGTTCTGGTTAGCTCCGAACGCTCTTTATTTATTAATCTTATCTTTTATAACAGAAAAAGGGGCTGGTACAGGTTGAACTATTTATCCTCCTCTATCATCTGGTCTGTATCATACTGGGCCTGCAGTTGATATTTTAATTACTTCTCTTCATTTGATTGGATTAAGCTCTTTATTAGGGTCTATTAATTTTGTCAGGACTAATAAGAATATGCCAACAGTTAAGATAAAAGGGGAAA
>Coast_Site1_Female7
TTTTTGAAAAACGAAAGATTATATAACGTGGTGGTGACTACCCACGCTCTTGTTATAATCTTTTTTGCTGTTATACCGTTGCTTATTGGGGCTTTTGGAAACTGATTATTGCCTTTGTGTATCGGAGGGTGTGATTTAATCTTTCCTCGATTAAATAACCTGAGGTTCTGGTTAGCTCCGAACGCTCTTTATTTATTAATCTTATCTTTTATAACAGAAAAAGGGGCTGGTACAGGTTGAACTATTTATCCTCCTCTATCATCTGGTCTGTATCATACTGGGCCTGCAGTTGATATTTTAATTACTTCTCTTCATTTGATTGGATTAAGCTCTTTATTAGGGTCTATTAATTTTGTCAGGACTAATAAGAATATGCCAACAGTTAAGATAAAAGGGGAAA
>Coast_Site1_Female8
TTTCTGAAAAACGAAAGATTATATAACGTGGTGGTGACTACCCACGCTCTTGTTATAATCTTTTTTGCTGTTATACCGTTGCTTATTGGGGCTTTTGGAAACTGATTATTGCCTTTGTGTATCGGAGGGTGTGATTTAATTTTTCCTCGATTAAATAACCTGAGGTTCTGGTTAGCTCCGAACGCTCTTTATTTATTAATCTTATCTTTTATAACAGAAAAAGGGGCTGGTACAGGTTGAACTATTTATCCTCCTCTATCATCTGGTCTGTATCATACTGGGCCTGCAGTTGATATTTTAATTACTTCTCTTCATTTGATTGGATTAAGCTCTTTATTAGGGTCTATTAATTTTGTCAGGACTAATAAGAATATGCCAACAGTTAAGATAAAAGGGGAAA
>Coast_Site1_Female9
TTTTTGAAAAACGAAAGATTATATAACGTGGTGGTGACTACCCACGCTCTTGTTATAATCTTTTTTGCTGTTATACCGTTGCTTATTGGGGCTTTTGGAAACTGATTATTGCCTTTGTGTATCGGAGGGTGTGATTTAATCTTTCCTCGATTAAATAACCTGAGGTTCTGGTTAGCTCCGAACGCTCTTTATTTATTAATCTTATCTTTTATAACAGAAAAAGGGGCTGGTACAGGTTGAACTATTTATCCTCCTCTATCATCTGGTCTGTATCATACTGGGCCTGCAGTTGATATTTTAATTACTTCTCTTCATTTGATTGGATTAAGCTCTTTATTAGGGTCTATTAATTTTGTCAGGACTAATAAGAATATGCCAACAGTTAAGATAAAAGGGGAAA
>Coast_Site1_Female10
TTTTTGAAAAACGAAAGATTATATAACGTGGTGGTGACTACCCACGCTCTTGTTATAATCTTTTTTGCTGTTATACCGTTGCTTATTGGGGCTTTTGGAAACTGATTATTGCCTTTGTGTATCGGAGGGTGTGATTTAATCTTTCCTCGATTAAATAACCTGAGGTTCTGGTTAGCTCCGAACGCTCTTTATTTATTAATCTTATCTTTTATAACAGAAAAAGGGGCTGGTACAGGTTGAACTATTTATCCTCCTCTATCATCTGGTCTGTATCATACTGGGCCTGCAGTTGATATTTTAATTACTTCTCTTCATTTGATTGGATTAAGCTCTTTATTAGGGTCTATTAATTTTGTCAGGACTAATAAGAATATGCCAACAGTTAAGATAAAAGGGGAAA
>Coast_Site2_Male1
TTTTTGAAAAACGAAAGATTATATAACGtGGTGGTGACTACCCACGCTCTTGTTATAATCTTTTTTGCTGTTATACCGTTGCTTATTGGGGCTTTTGGAAACTGATTATTGCCTTTGTGTATCGGAGGGTGTGATTTAATTTTTCCTCGATTAAATAACCTGAGGTTCTGGTTAGCTCCGAACGCTCTTTATTTATTAATCTTATCTTTTATAACAGAAAAAGGGGCTGGTACAGGTTGAACTATTTATCCTCCTCTATCATCTGGTCTGTATCATACTGGGCCTGCAGTTGATATTTTAATTACTTCTCTTCATTTGATTGGATTAAGCTCTTTATTAGGGTCTATTAATTTTGTCAGGACTAATAAGAATATGCCAACAGTTAAGATAAAAGGGGAAA
>Coast_Site2_Male2
TTTTTGAAAAACGAAAGATTATATAACGTGGTGGTGACTACCCACGCTCTTGTTATAATCTTTTTTGCTGTTATACCGTTGCTTATTGGGGCTTTTGGAAACTGATTATTGCCTTTGTGTATCGGAGGGTGTGATTTAATCTTTCCTCGATTAAATAACCTGAGGTTCTGGTTAGCTCCGAACGCTCTTTATTTATTAATCTTATCTTTTATAACAGAAAAAGGGGCTGGTACAGGTTGAACTATTTATCCTCCTCTATCATCTGGTCTGTATCATACTGGGCCTGCAGTTGATATTTTAATTACTTCTCTTCATTTGATTGGATTAAGCTCTTTATTAGGGTCTATTAATTTTGTCAGGACTAATAAGAATATGCCAACAGTTAAGATAAAAGGGGAAA
>Coast_Site2_Male3
TTTTTGAAAAACGAAAGATTATATAACGtGGTGGTGACTACCCACGCTCTTGTTATAATCTTTTTTGCTGTTATACCGTTGCTTATTGGGGCTTTTGGAAATTGATTATTGCCTTTGTGTATTGGAGGGTGTGATTTAATTTTTCCTCGATTAAATAATTTGAGGTTCTGGTTAGCTCCGAATGCTCTTTATTTATTGATCTTATCTTTTATAACAGAAAAAGGGGCTGGTACAGGTTGAACTATTTACCCTCCTCTATCATCTGGTCTATATCATACTGGGCCTGCAGTTGATATTTTAATTACCTCTCTTCACTTGATTGGATTAAGCTCTTTATTAGGATCTATTAATTTTGTCAGGACTAATAAGAATATGCCAACAGTTAAGATAAAAGGGGAAA
>Coast_Site2_Male4
TTTTTGAAAAACGAAAGATTATATAACGtGGTGGTGACTACTCACGCTCTTGTTATAATCTTTTTTGCTGTTATACCGTTGCTTATTGGGGCTTTTGGAAACTGATTATTGCCTTTGTGTATCGGAGGGTGTGACTTAATTTTTCCTCGATTAAATAACCTGAGGTTCTGGTTAGCTCCGAACGCTCTTTATTTATTAATTTTATCTTTTATAACAGAAAAAGGGGCTGGTACAGGTTGAACTATTTATCCTCCTCTATCATCTGGTCTGTATCATACTGGGCCTGCAGTTGATATTTTAATTACTTCTCTTCATTTGATTGGATTAAGCTCTTTATTAGGGTCTATTAATTTTGTCAGGACTAATAAGAATATGCCAACAGTTAAGATAAAAGGGGAAA
>Coast_Site2_Male5
TTTTTGAAAAACGAAaGATTATATAACGTGGTGGTGACTACCCACGCTCTTGTTATAATCTTTTTTGCTGTTATACCGTTGCTTATTGGGGCTTTTGGAAACTGATTATTGCCTTTGTGTATCGGAGGGTGTGATTTAATCTTTCCTCGATTAAATAATCTGAGGTTCTGGTTAGCTCCGAACGCTCTCTATTTATTAATCTTATCTTTTATAACAGAAAAAGGGGCTGGTACAGGTTGAACTATTTATCCTCCTCTATCATCTGGTCTGTATCATACTGGGCCTGCAGTTGATATTTTAATTACTTCTCTTCATTTGATTGGATTAAGCTCTTTATTAGGGTCTATTAATTTTGTCAGGACTAATAAGAATATGCCAACAGTTAAGATAAAAGGGGAAA
>Coast_Site2_Male6
TTTTTGAAAAACGAAAGATTATATAACGTGGTGGTGACTACCCACGCTCTTGTTATAATCTTTTTTGCTGTTATACCGTTGCTTATTGGGGCTTTTGGAAACTGATTATTGCCTTTGTGTATCGGAGGGTGTGATTTAATCTTTCCTCGATTAAATAACCTGAGGTTCTGGTTAGCTCCGAACGCTCTTTATTTATTAATCTTATCTTTTATAACAGAAAAAGGGGCTGGTACAGGTTGAACTATTTATCCTCCTCTATCATCTGGTCTGTATCATACTGGGCCTGCAGTTGATATTTTAATTACTTCTCTTCATTTGATTGGATTAAGCTCTTTATTAGGGTCTATTAATTTTGTCAGGACTAATAAGAATATGCCAACAGTTAAGATAAAAGGGGAAA
>Coast_Site2_Male7
TTTTTGAAAAACGAAAgATTATATAACGTGGTGGTGACTACTCACGCTCTTGTTATAATCTTTTTTGCTGTTATACCGTTGCTTATTGGGGCTTTTGGAAACTGATTATTGCCTTTGTGTATCGGAGGGTGTGACTTAATTTTTCCTCGATTAAATAACCTGAGGTTCTGGTTAGCTCCGAACGCTCTTTATTTATTAATTTTATCTTTTATAACAGAAAAAGGGGCTGGTACAGGTTGAACTATTTATCCTCCTCTATCATCTGGTCTGTATCATACTGGGCCTGCAGTTGATATTTTAATTACTTCTCTTCATTTGATTGGATTAAGCTCTTTATTAGGGTCTATTAATTTTGTCAGGACTAATAAGAATATGCCAACAGTTAAGATAAAAGGGGAAA
>Coast_Site2_Male8
TTTTTGAAAAACGAAAgATTATATAACGTGGTGGTGACTACCCACGCTCTTGTTATAATCTTTTTTGCTGTTATACCGTTGCTTATTGGGGCTTTTGGAAACTGATTATTGCCTTTGTGTATCGGAGGGTGTGATTTAATCTTTCCTCGATTAAATAACCTGAGGTTCTGGTTAGCTCCGAACGCTCTTTATTTATTAATCTTATCTTTTATAACAGAAAAAGGGGCTGGTACAGGTTGAACTATTTATCCTCCTCTATCATCTGGTCTGTATCATACTGGGCCTGCAGTTGATATTTTAATTACTTCTCTTCATTTGATTGGATTAAGCTCTTTATTAGGGTCTATTAATTTTGTCAGGACTAATAAGAATATGCCAACAGTTAAGATAAAAGGGGAAA
>Coast_Site2_Male9
TTCtTGAAAAACGAAAGATTATATaACGTGGTGGTGACTACCCACGCTCTTGTTATAATCTTTTTTGCTGTTATACCGTTGCTTATTGGGGCTTTTGGAAACTGATTATTGCCTTTGTGTATCGGAGGGTGTGATTTAATTTTTCCTCGATTAAATAACCTGAGGTTCTGGTTAGCTCCGAACGCTCTTTATTTATTAATCTTATCTTTTATAACAGAAAAAGGGGCTGGTACAGGTTGAACTATTTATCCTCCTCTATCATCTGGTCTGTATCATACTGGGCCTGCAGTTGATATTTTAATTACTTCTCTTCATTTGATTGGATTAAGCTCTTTATTAGGGTCTATTAATTTTGTCAGGACTAATAAGAATATGCCAACAGTTAAGATAAAAGGGGAAA
>Coast_Site2_Female1
TTTTTGAAAAACGAAAGATTATATAACGTGGTGGTGACTACCCACGCTCTTGTTATGATCTTTTTTGCTGTTATACCGTTGCTTATTGGGGCTTTTGGAAATTGATTATTGCCTTTGTGTATCGGAGGGTGTGATTTAATTTTTCCTCGATTAAATAACCTGAGGTTCTGGTTAGCTCCGAACGCTCTTTATTTATTAATCTTATCTTTTATAACAGAAAAAGGGGCTGGTACAGGTTGAACTATTTATCCTCCTCTATCATCTGGTCTGTATCATACTGGGCCTGCAGTTGATATTTTAATTACTTCTCTTCATTTGATTGGATTAAGCTCTTTATTAGGGTCTATTAATTTTGTCAGGACTAATAAGAATATGCCAACAGTTAAGATAAAAGGGGAAA
>Coast_Site2_Female2
TTTtTGAAAAACGAAAGATTATATaACGtGGTGGTGACTACCCACGCTCTTGTTATAATCTTTTTTGCTGTTATACCGTTGCTTATTGGGGCTTTTGGAAACTGATTATTGCCTTTGTGTATCGGAGGGTGTGATTTAATCTTTCCTCGATTAAATAACCTGAGGTTCTGGTTAGCTCCGAACGCTCTTTATTTATTAATCTTATCTTTTATAACAGAAAAAGGGGCTGGTACAGGTTGAACTATTTATCCTCCTCTATCATCTGGTCTGTATCATACTGGGCCTGCAGTTGATATTTTAATTACTTCTCTTCATTTGATTGGATTAAGCTCTTTATTAGGGTCTATTAATTTTGTCAGGACTAATAAGAATATGCCAACAGTTAAGATAAAAGGGGAAA
>Coast_Site2_Female3
TTTTTGAAAAACGAAAGATTATATAACGtGGTGGTGACTACCCACGCTCTTGTTATAATCTTTTTTGCTGTTATACCGTTGCTTATTGGGGCTTTTGGAAACTGATTATTGCCTTTGTGTATCGGAGGGTGTGATTTAATTTTTCCTCGATTAAATAACCTGAGGTTCTGGTTAGCTCCGAACGCTCTTTATTTATTAATCTTATCTTTCATAACAGAAAAAGGGGCTGGTACAGGTTGAACTATTTACCCTCCTCTATCATCTGGTCTGTATCATACTGGGCCTGCAGTTGATATTTTAATTACTTCTCTTCATTTGATTGGATTAAGCTCTTTACTAGGGTCTATTAATTTTGTCAGGACTAATAAGAATATGCCAACAGTTAAGATAAAAGGGGAAA
>Coast_Site2_Female4
TTTTTGAAAAACGAAAGATTATATAACGTGGTGGTGACTACCCACGCTCTTGTTATAATCTTTTTTGCTGTTATACCGTTGCTTATTGGGGCTTTTGGAAACTGATTATTGCCTTTGTGTATCGGAGGGTGTGATTTAATCTTTCCTCGATTAAATAACCTGAGGTTCTGGTTAGCTCCGAACGCTCTTTATTTATTAATCTTATCTTTTATAACAGAAAAAGGGGCTGGTACAGGTTGAACTATTTATCCTCCTCTATCATCTGGTCTGTATCATACTGGGCCTGCAGTTGATATTTTAATTACTTCTCTTCATTTGATTGGATTAAGCTCTTTATTAGGGTCTATTAATTTTGTCAGGACTAATAAGAATATGCCAACAGTTAAGATAAAAGGGGAAA
>Coast_Site2_Female5
TTTTTGAAAAACGAAAGATTATATAACGTGGTGGTGACTACCCACGCTCTTGTTATAATCTTTTTTGCTGTTATACCGTTGCTTATTGGGGCTTTTGGAAACTGATTATTGCCTTTGTGTATCGGAGGGTGTGATTTAATCTTTCCTCGATTAAATAACCTGAGGTTCTGGTTAGCTCCGAACGCTCTTTATTTATTAATCTTATCTTTTATAACAGAAAAAGGGGCTGGTACAGGTTGAACTATTTATCCTCCTCTATCATCTGGTCTGTATCATACTGGGCCTGCAGTTGATATTTTAATTACTTCTCTTCATTTGATTGGATTAAGCTCTTTATTAGGGTCTATTAATTTTGTCAGGACTAATAAGAATATGCCAACAGTTAAGATAAAAGGGGAAA
>Coast_Site2_Female6
TTTTTGAAAAACGAAAgatTATATAACGTGGTGGTGACTACCCACGCTCTTGTTATAATCTTTTTTGCTGTTATACCGTTGCTTATTGGGGCTTTTGGAAATTGATTATTGCCTTTGTGTATCGGAGGGTGTGACTTAATCTTTCCTCGATTAAATAACCTGAGGTTCTGGTTAGCTCCGAACGCTCTTTATTTGTTAATCTTATCTTTTATAACAGAAAAAGGGGCTGGTACAGGTTGAACTATTTATCCTCCTTTATCATCTGGTTTGTATCATACTGGGCCTGCAGTTGATATTTTAATTACTTCTCTTCATTTGATTGGATTAAGTTCTTTATTAGGGTCTATTAATTTTGTCAGGACTAATAAGAATATGCCAACAGTTAAGATAAAAGGGGAAA
>Coast_Site2_Female7
TTTTTGAAAAACGAAAGATTATATAACGTGGTGGTGACTACCCACGCTCTTGTTATAATCTTTTTTGCTGTTATACCGTTGCTTATTGGGGCTTTTGGAAACTGATTATTGCCTTTGTGTATCGGAGGGTGTGATTTAATCTTTCCTCGATTAAATAACCTGAGGTTCTGGTTAGCTCCGAACGCTCTTTATTTATTAATCTTATCTTTTATAACAGAAAAAGGGGCTGGTACAGGTTGAACTATTTATCCTCCTCTATCATCTGGTCTGTATCATACTGGGCCTGCAGTTGATATTTTAATTACTTCTCTTCATTTGATTGGATTAAGCTCTTTATTAGGGTCTATTAATTTTGTCAGGACTAATAAGAATATGCCAACAGTTAAGATAAAAGGGGAAA
>Coast_Site2_Female8
TTTTTGAAAAACGAAAGATTATATAACGTGGTGGTGACTACCCACGCTCTTGTTATAATCTTTTTTGCTGTTATACCGTTGCTTATTGGGGCTTTTGGAAACTGATTATTGCCTTTGTGTATCGGAGGGTGTGATTTAATCTTTCCTCGATTAAATAACCTGAGGTTCTGGTTAGCTCCGAACGCTCTTTATTTATTAATCTTATCTTTTATAACAGAAAAAGGAGCTGGTACAGGTTGAACTATTTATCCTCCTCTATCATCTGGTCTGTATCATACTGGGCCTGCAGTTGATATTTTAATTACTTCTCTTCATTTGATTGGATTAAGCTCTTTATTAGGGTCTATTAATTTTGTCAGGACTAATAAGAATATGCCAACAGTTAAGATAAAAGGGGAAA
>Coast_Site2_Female9
TTTTTGAAAAACGAAAGATTATATAACGTGGTGGTGACTACCCACGCTCTTGTTATAATCTTTTTTGCTGTTATACCGTTGCTTATTGGGGCTTTTGGAAACTGATTATTGCCTTTGTGTATCGGAGGGTGTGATTTAATTTTTCCTCGATTAAATAACCTGAGGTTCTGGTTAGCTCCGAACGCTCTTTATTTATTAATCTTATCTTTTATAACAGAAAAAGGGGCTGGTACAGGTTGAACTATTTATCCTCCTCTATCATCTGGTCTGTATCATACTGGGCCTGCAGTTGATATTTTAATTACTTCTCTTCATTTGATTGGATTAAGCTCTTTATTAGGGTCTATTAATTTTGTCAGGACTAATAAGAATATGCCAACAGTTAAGATAAAAGGGGAAA
>Coast_Site2_Female10
TTTTTGAaAAACGAAaGATTATATAACGtGGTGGTGACTACCCACGCTCTTGTTATAATCTTTTTTGCTGTTATACCGTTGCTTATTGGGGCTTTTGGAAACTGATTATTGCCTTTGTGTATCGGAGGGTGTGATTTAATTTTTCCTCGATTAAATAACCTGAGGTTCTGGTtAGCTCCGAACGCTCTTTATTTATTAATCTTATCTTTTATAACAGAAAAAGGGGCTGGTACAGGTTGAACTATTTATCCTCCTCTATCATCTGGTCTGTATCATACTGGGCCTGCAGTTGATATTTTAATTACTTCTCTTCATTTGATTGGATTAAGCTCTTTATTAGGGTCTATTAATTTTGTCAGGACTAATAAGAATATGCCAACAGTTAAGATAAAAGGGGAAA
>Coast_Site3_Male1
TTTTTGAAAAACGAAAGATTATATAACGTGGTGGTGACTACCCACGCTCTTGTTATAATCTTTTTTGCTGTTATACCGTTGCTTATTGGGGCTTTTGGAAACTGATTATTGCCTTTGTGTATCGGAGGGTGTGATTTAATCTTTCCTCGATTAAATAACCTGAGGTTCTGGTTAGCTCCGAACGCTCTTTATTTATTAATCTTATCTTTTATAACAGAAAAAGGGGCTGGTACAGGTTGAACTATTTATCCTCCTCTATCATCTGGTCTGTATCATACTGGGCCTGCAGTTGATATTTTAATTACTTCTCTTCATTTGATTGGATTAAGCTCTTTATTAGGGTCTATTAATTTTGTCAGGACTAATAAGAATATGCCAACAGTTAAGATAAAAGGGGAAA
>Coast_Site3_Male2
TTTTTGAAAAACGAAAGATTATATAACGTGGTGGTGACTACTCACGCTCTTGTTATAATCTTTTTTGCTGTTATACCGTTGCTTATTGGGGCTTTTGGAAACTGATTATTGCCTTTGTGTATCGGAGGGTGTGACTTAATTTTTCCTCGATTAAATAACCTGAGGTTCTGGTTAGCTCCGAACGCTCTTTATTTATTAATTTTATCTTTTATAACAGAAAAAGGGGCTGGTACAGGTTGAACTATTTATCCTCCTCTATCATCTGGTCTGTATCATACTGGGCCTGCAGTTGATATTTTAATTACTTCTCTTCATTTGATTGGATTAAGCTCTTTATTAGGGTCTATTAATTTTGTCAGGACTAATAAGAATATGCCAACAGTTAAGATAAAAGGGGAAA
>Coast_Site3_Male3
TTTTTGAAAAACGAAAGATTATATAACGtGGTGGTGACTACCCACGCTCTTGTTATAATCTTTTTTGCTGTTATACCGTTGCTTATCGGGGCTTTTGGAAACTGATTATTGCCTTTGTGTATCGGAGGGTGTGATTTAATCTTTCCTCGATTAAATAACCTGAGGTTCTGGTTAGCTCCGAACGCTCTTTATTTATTAATCTTATCTTTTATAACAGAAAAAGGGGCTGGTACAGGTTGAACTATTTATCCTCCTCTATCATCTGGTCTGTATCATACTGGGCCTGCAGTTGATATTTTAATTACTTCTCTTCATTTGATTGGATTAAGCTCTTTATTAGGGTCTATTAATTTTGTCAGGACTAATAAGAATATGCCAACAGTTAAGATAAAAGGGGAAA
>Coast_Site3_Male4
TTTTTGAAAAACGAAAGATTATATAACGTGGTGGTGACTACCCACGCTCTTGTTATAATCTTTTTTGCTGTTATACCGTTGCTTATTGGGGCTTTTGGAAATTGATTATTGCCTTTGTGTATTGGAGGGTGTGATTTAATTTTTCCTCGATTAAATAATTTGAGGTTCTGGTTAGCTCCGAATGCTCTTTATTTATTGATCTTATCTTTTATAACAGAAAAAGGGGCTGGTACAGGTTGAACTATTTACCCTCCTCTATCATCTGGTCTATATCATACTGGGCCTGCAGTTGATATTTTAATTACCTCTCTTCACTTGATTGGATTAAGCTCTTTATTAGGATCTATTAATTTTGTCAGGACTAATAAGAATATGCCAACAGTTAAGATAAAAGGGGAAA
>Coast_Site3_Male5
TTCtTGAAAAACGAAAGATTATATaACGTGGTGGTGACTACCCACGCTCTTGTTATAATCTTTTTTGCTGTTATACCGTTGCTTaTtGGGGCTTTTGGAAACTGATTATTGCCTTTGTGTATCGGAGGGTGTGATTTAATTTTTCCTCGATTAAATAACCTGAGGTTCTGGTTAGCTCCGAACGCTCTTTATTTATTAATCTTATCTTTTATAACAGAAAAAGGGGCTGGTACAGGTTGAACTATTTATCCTCCTCTATCATCTGGTCTGTATCATACTGGGCCTGCAGTTGATATTTTAATTACTTCTCTTCATTTGATTGGATTAAGCTCTTTATTAGGGTCTATTAATTTTGTCAGGACTAATAAGAATATGCCAACAGTTAAGATAAAAGGGGAAA
>Coast_Site3_Male6
TTTTTGAAAAACGAAAGATTATATAACGTGGTGGTGACTACCCACGCTCTTGTTATAATCTTTTTTGCTGTTATACCGTTGCTTATCGGGGCTTTTGGAAACTGATTATTGCCTTTGTGTATCGGAGGGTGTGATTTAATCTTTCCTCGATTAAATAACCTGAGGTTCTGGTTAGCTCCGAACGCTCTTTATTTATTAATCTTATCTTTTATAACAGAAAAAGGGGCTGGTACAGGTTGAACTATTTATCCTCCTCTATCATCTGGTCTGTATCATACTGGGCCTGCAGTTGATATTTTAATTACTTCTCTTCATTTGATTGGATTAAGCTCTTTATTAGGGTCTATTAATTTTGTCAGGACTAATAAGAATATGCCAACAGTTAAGATAAAAGGGGAAA
>Coast_Site3_Male7
TTTTTGAAAAACGAAAGATTATATAACGTGGTGGTGACTACCCACGCTCTTGTTATAATCTTTTTTGCTGTTATACCGTTGCTTATTGGGGCTTTTGGAAACTGATTATTGCCTTTGTGTATCGGAGGGTGTGATTTAATCTTTCCTCGATTAAATAACCTGAGGTTCTGGTTAGCTCCGAACGCTCTTTATTTATTAATCTTATCTTTTATAACAGAAAAAGGGGCTGGTACAGGTTGAACTATTTATCCTCCTCTATCATCTGGTCTGTATCATACTGGGCCTGCAGTTGATATTTTAATTACTTCTCTTCATTTGATTGGATTAAGCTCTTTATTAGGGTCTATTAATTTTGTCAGGACTAATAAGAATATGCCAACAGTTAAGATAAAAGGGGAAA
>Coast_Site3_Male8
TTTTTGAAAAACGAAAGATTATATAACGTGGTGGTGACTACCCACGCTCTTGTTATAATCTTTTTTGCTGTTATACCGTTGCTTATTGGGGCTTTTGGAAACTGATTATTGCCTTTGTGTATCGGAGGGTGTGATTTAATCTTTCCTCGATTAAATAACCTGAGGTTCTGGTTAGCTCCGAACGCTCTTTATTTATTAATCTTATCTTTTATAACAGAAAAAGGGGCTGGTACAGGTTGAACTATTTATCCTCCTCTATCATCTGGTCTGTATCATACTGGGCCTGCAGTTGATATTTTAATTACTTCTCTTCATTTGATTGGATTAAGCTCTTTATTAGGGTCTATTAATTTTGTCAGGACTAATAAGAATATGCCAACAGTTAAGATAAAAGGGGAAA
>Coast_Site3_Male9
TTTTTGAAAAACGAAAGATTATATAACGTGGTGGTGACTACCCACGCTCTTGTTATAATCTTTTTTGCTGTTATACCGTTGCTTATtGGGGCTTTTGGAAACTGATTATTGCCTTTGTGTATCGGAGGGTGTGATTTAATCTTTCCTCGATTAAATAACCTGAGGTTCTGGTTAGCTCCGAACGCTCTTTATTTATTAATCTTATCTTTTATAACAGAAAAAGGGGCTGGTACAGGTTGAACTATTTATCCTCCTCTATCATCTGGTCTGTATCATACTGGGCCTGCAGTTGATATTTTAATTACTTCTCTTCATTTGATTGGATTAAGCTCTTTATTAGGGTCTATTAATTTTGTCAGGACTAATAAGAATATGCCAACAGTTAAGATAAAAGGGGAAA
>Coast_Site3_Female1
TTTTTGAAAAACGAAAGATTATATAACGTGGTGGTGACTACCCACGCTCTTGTTATAATCTTTTTTGCTGTTATACCGTTGCTTATTGGGGCTTTTGGAAACTGATTATTGCCTTTGTGTATCGGAGGGTGTGATTTAATTTTTCCTCGATTAAATAACCTGAGGTTCTGGTTAGCTCCGAACGCTCTTTATTTATTAATCTTATCTTTTATAACAGAAAAAGGGGCTGGTACAGGTTGAACTATTTATCCTCCTCTATCATCTGGTCTGTATCATACTGGGCCTGCAGTTGATATTTTAATTACTTCTCTTCATTTGATTGGATTAAGCTCTTTATTAGGGTCTATTAATTTTGTCAGGACTAATAAGAATATGCCAACAGTTAAGATAAAAGGGGAAA
>Coast_Site3_Female2
TTTTTGAAAAACGAAAGATTATATAACGTGGTGGTGACTACCCACGCTCTTGTTATAATCTTTTTTGCTGTTATACCGTTGCTTATTGGGGCTTTTGGAAACTGATTATTGCCTTTGTGTATCGGAGGGTGTGATTTAATCTTTCCTCGATTAAATAACCTGAGGTTCTGGTTAGCTCCGAACGCTCTTTATTTATTAATCTTATCTTTTATAACAGAAAAAGGGGCTGGTACAGGTTGAACTATTTATCCTCCTCTATCATCTGGTCTGTATCATACTGGGCCTGCAGTTGATATTTTAATTACTTCTCTTCATTTGATTGGATTAAGCTCTTTATTAGGGTCTATTAATTTTGTCAGGACTAATAAGAATATGCCAACAGTTAAGATAAAAGGGGAAA
>Coast_Site3_Female3
TTTTTGAAAAACGAAAGATTATATAACGTGGTGGTGACTACCCACGCTCTTGTTATAATCTTTTTTGCTGTTATACCGTTGCTTATTGGGGCTTTTGGAAACTGATTATTGCCTTTGTGTATCGGAGGGTGTGATTTAATCTTTCCTCGATTAAATAACCTGAGGTTCTGGTTAGCTCCGAACGCTCTTTATTTATTAATCTTATCTTTTATAACAGAAAAAGGGGCTGGTACAGGTTGAACTATTTATCCTCCTCTATCATCTGGTCTGTATCATACTGGGCCTGCAGTTGATATTTTAATTACTTCTCTTCATTTGATTGGATTAAGCTCTTTATTAGGGTCTATTAATTTTGTCAGGACTAATAAGAATATGCCAACAGTTAAGATAAAAGGGGAAA
>Coast_Site3_Female4
TTTTTGAAAAACGAAAGATTATATAACGTGGTGGTGACTACCCACGCTCTTGTTATAATCTTTTTTGCTGTTATACCGTTGCTTATTGGGGCTTTTGGAAACTGATTATTGCCTTTGTGTATCGGAGGGTGTGATTTAATCTTTCCTCGATTAAATAACCTGAGGTTCTGGTTAGCTCCGAACGCTCTTTATTTATTAATCTTATCTTTTATAACAGAAAAAGGGGCTGGTACAGGTTGAACTATTTATCCTCCTCTATCATCTGGTCTGTATCATACTGGGCCTGCAGTTGATATTTTAATTACTTCTCTTCATTTGATTGGACTAAGCTCTTTATTAGGGTCTATTAATTTTGTCAGGACTAACAAGAATATGCCAACAGTTAAGATAAAAGGGGAAA
>Coast_Site3_Female5
TTTTTGAAAAACGAAAGATTATATAACGTGGTGGTGACTACCCACGCTCTTGTTATAATCTTTTTTGCTGTTATACCGTTGCTTATTGGGGCTTTTGGAAACTGATTATTGCCTTTGTGTATCGGAGGGTGTGATTTAATTTTTCCTCGATTAAATAACCTGAGGTTCTGGTTAGCTCCGAACGCTCTTTATTTATTAATCTTATCTTTTATAACAGAAAAAGGGGCTGGTACAGGTTGAACTATTTATCCTCCTCTATCATCTGGTCTGTATCATACTGGGCCTGCAGTTGATATTTTAATTACTTCTCTTCATTTGATTGGATTAAGCTCTTTATTAGGGTCTATTAATTTTGTCAGGACTAATAAGAATATGCCAACAGTTAAGATAAAAGGGGAAA
>Coast_Site3_Female6
TTTTTGAAAAACGAAAGATTATATAACGTGGTGGTGACTACCCACGCTCTTGTTATAATCTTTTTTGCTGTTATACCGTTGCTTATTGGGGCTTTTGGAAACTGATTATTGCCTTTGTGTATCGGAGGGTGTGATTTAATCTTTCCTCGATTAAATAACCTGAGGTTCTGGTTAGCTCCGAACGCTCTTTATTTATTAATCTTATCTTTTATAACAGAAAAAGGGGCTGGTACAGGTTGAACTATTTATCCTCCTCTATCATCTGGTCTGTATCATACTGGGCCTGCAGTTGATATTTTAATTACTTCTCTTCATTTGATTGGATTAAGCTCTTTATTAGGGTCTATTAATTTTGTCAGGACTAATAAGAATATGCCAACAGTTAAGATAAAAGGGGAAA
>Coast_Site3_Female7
TTTTTGAAAAACGAAAGATTATATAACGTGGTGGTGACTACCCACGCTCTTGTTATAATCTTTTTTGCTGTTATACCGTTGCTTATTGGGGCTTTTGGAAACTGATTATTGCCTTTGTGTATCGGAGGGTGTGATTTAATCTTTCCTCGATTAAATAACCTGAGGTTCTGGTTAGCTCCGAACGCTCTTTATTTATTAATCTTATCTTTTATAACAGAAAAAGGGGCTGGTACAGGTTGAACTATTTATCCTCCTCTATCATCTGGTCTGTATCATACTGGGCCTGCAGTTGATATTTTAATTACTTCTCTTCATTTGATTGGATTAAGCTCTTTATTAGGGTCTATTAATTTTGTCAGGACTAATAAGAATATGCCAACAGTTAAGATAAAAGGGGAAA
>Coast_Site3_Female8
TTTTTGAAAAACGAAAGATTATATAACGTGGTGGTGACTACCCACGCTCTTGTTATAATCTTTTTTGCTGTTATACCGTTGCTTATTGGGGCTTTTGGAAACTGATTATTGCCTTTGTGTATCGGAGGGTGTGATTTAATCTTTCCTCGATTAAATAACCTGAGGTTCTGGTTAGCTCCGAACGCTCTTTATTTATTAATCTTATCTTTTATAACAGAAAAAGGGGCTGGTACAGGTTGAACTATTTATCCTCCTCTATCATCTGGTCTGTATCATACTGGGCCTGCAGTTGATATTTTAATTACTTCTCTTCATTTGATTGGATTAAGCTCTTTATTAGGGTCTATTAATTTTGTCAGGACTAATAAGAATATGCCAACAGTTAAGATAAAAGGGGAAA
>Coast_Site3_Female9
TTTTTGAAAAACGAAAGATTATATAACGTGGTGGTGACTACCCACGCTCTTGTTATAATCTTCTTTGCTGTTATACCGTTGCTTATTGGGGCTTTTGGAAATTGATTATTGCCTTTGTGTATTGGAGGGTGTGATTTAATTTTTCCTCGATTAAATAATTTGAGGTTCTGGTTAGCTCCGAATGCTCTTTATTTATTGATCTTATCTTTTATAACAGAAAAAGGGGCTGGTACAGGTTGAACTATTTACCCTCCTCTATCATCTGGTCTATATCATACTGGGCCTGCAGTTGATATTTTAATTACCTCTCTTCATTTGATTGGATTAAGCTCTTTATTAGGATCTATTAATTTTGTCAGGACTAATAAGAATATGCCAACAGTTAAGATAAAAGGGGAAA
>Coast_Site3_Female10
TTTTTGAAAAACGAAAGATTATATAACGTGGTGGTGACTACTCACGCTCTTGTTATAATCTTTTTTGCTGTTATACCGTTGCTTATTGGGGCTTTTGGAAACTGATTATTGCCTTTGTGTATCGGAGGGTGTGACTTAATTTTTCCTCGATTAAATAACCTGAGGTTCTGGTTAGCTCCGAACGCTCTTTATTTATTAATTTTATCTTTTATAACAGAAAAAGGGGCTGGTACAGGTTGAACTATTTATCCTCCTCTATCATCTGGTCTGTATCATACTGGGCCTGCAGTTGATATTTTAATTACTTCTCTTCATTTGATTGGATTAAGCTCTTTATTAGGGTCTATTAATTTTGTCAGGACTAATAAGAATATGCCAACAGTTAAGATAAAAGGGGAAA
>Coast_Site4_Male1
TTTTTGAAAAACGAAAGATTATATAACGTGGTGGTGACTACCCACGCTCTTGTTATAATCTTTTTTGCTGTTATACCGTTGCTTATTGGGGCTTTTGGAAATTGATTATTGCCTTTGTGTATCGGAGGGTGTGATTTAATCTTTCCTCGATTAAATAACCTGAGGTTCTGGTTAGCTCCGAACGCTCTTTATTTATTAATCTTATCTTTTATAACAGAAAAAGGGGCTGGTACAGGTTGAACTATTTATCCTCCTTTATCATCTGGTTTGTATCATACTGGGCCTGCAGTTGATATTTTAATTACTTCTCTTCATTTGATTGGATTAAGTTCTTTATTAGGGTCTATTAATTTTGTCAGGACTAATAAGAATATGCCAACAGTTAAGATAAAAGGGGAAA
>Coast_Site4_Male2
TTTTTGAAAAACGAAAGATTATATAACGTGGTGGTGACTACTCACGCTCTTGTTATAATCTTTTTTGCTGTTATACCGTTGCTTATTGGGGCTTTTGGAAACTGATTATTGCCTTTGTGTATCGGAGGGTGTGACTTAATTTTTCCTCGATTAAATAACCTGAGGTTCTGGTTAGCTCCGAACGCTCTTTATTTATTAATTTTATCTTTTATAACAGAAAAAGGGGCTGGTACAGGTTGAACTATTTATCCTCCTCTATCATCTGGTCTGTATCATACTGGGCCTGCAGTTGATATTTTAATTACTTCTCTTCATTTGATTGGATTAAGCTCTTTATTAGGGTCTATTAATTTTGTCAGGACTAATAAGAATATGCCAACAGTTAAGATAAAAGGGGAAA
>Coast_Site4_Male3
TTTTTGAAAAACGAAAGATTATATAACGTGGTGGTGACTACCCACGCTCTTGTTATAATCTTTTTTGCTGTTATACCGTTGCTTATTGGGGCTTTTGGAAACTGATTATTGCCTTTGTGTATCGGAGGGTGTGATTTAATCTTTCCCCGATTAAATAACCTGAGGTTCTGGTTAGCTCCGAACGCTCTTTATTTATTAATCTTATCTTTTATAACAGAAAAAGGGGCTGGTACAGGTTGAACTATTTATCCTCCTCTATCATCTGGTCTGTATCATACCGGGCCTGCAGTTGATATTTTAATTACTTCTCTTCATTTGATTGGATTAAGCTCTTTATTAGGGTCTATTAATTTTGTCAGGACTAATAAGAATATGCCAACAGTTAAGATAAAAGGGGAAA
>Coast_Site4_Male4
TTTTTGAAAAACGAAAGATTATATAACGTGGTGGTGACTACCCACGCTCTTGTTATAATCTTTTTTGCTGTTATACCGTTGCTTATTGGGGCTTTTGGAAACTGATTATTGCCTTTGTGTATCGGAGGGTGTGATCTAATCTTTCCTCGATTAAATAACCTGAGGTTCTGGTTAGCTCCGAACGCTCttTATTTATTAATCTTATCTTTTATAACAGAAAAAGGGGCTGGTACAGGTTGAACTATTTATCCTCCTCTATCATCTGGTCTGTATCATACTGGGCCTGCAGTCGATATTTTAATTACTTCTCTTCATTTGATtGGATTAAGCTCTTTATTAGGGTCTATTAATTTTGTCAGGACTAATAAGAATATGCCAACAGTTAAGATAAAAGGGGAAA
>Coast_Site4_Male5
TTTTTGAAAAACGAAAGATTATATAACGtGGTGGTGACTACCCACGCTCTTGTTATAATCTTTTTTGCTGTTATACCGTTGCTTATTGGGGCTTTTGGAAACTGATTATTGCCTTTGTGTATCGGGGGGTGTGATTTAATCTTTCCTCGATTAAATAACCTGAGGTTCTGGTTAGCTCCGAACGCTCTTTATTTATTAATCTTATCTTTTATAACAGAAAAAGGGGCTGGTACAGGTTGAACTATTTATCCTCCTCTATCATCTGGTCTGTATCATACTGGGCCTGCAGTTGATATCTTAATTACTTCTCTTCATTTGATTGGATTAAGCTCTTTATTAGGGTCTATTAATTTTGTCAGGACTAATAAGAATATGCCAACAGTTAAGATAAAAGGGGAAA
>Coast_Site4_Male6
TTTTTGAAAAaCGaAAGATTATATaACGtGGTGGTGACTACCCACGCTCTTGTTATAATCTTTTTTGCTGTTATACCGTTGCTTATTGGGGCTTTTGGAAACTGATTATTGCCCTTGTGTATCGGAGGGTGTGATTTAATTTTTCCCCGATTAAATAACCTGAGGTTCTGGTTAGCTCCGAACGCTCTTTATTTATTAATCTTATCTTTTATAACAGAAAAAGGGGCTGGTACAGGTTGAACTATTTATCCTCCTCTATCATCTGGTCTGTATCATACCGGGCCTGCAGTTGATATTTTAATTACTTCTCTTCATTTGATTGGATTAAGCTCTTTATTAGGGTCTATTAATTTTGTCAGGACTAATAAGAATATGCCAACAGTTAAGATAAAAGGGGAAA
>Coast_Site4_Male7
TTTTTGAAAAACGAAAGATTATATAACGTGGTGGTGACTACCCACGCTCTTGTTATAATCTTTTTTGCTGTTATACCGTTGCTTATTGGGGCTTTTGGAAACTGATTATTGCCTTTGTGTATCGGAGGGTGTGATTTAATCTTTCCTCGATTAAATAACCTGAGGTTCTGGTTAGCTCCGAACGCTCTTTATTTATTAATCTTATCTTTTATAACAGAAAAAGGGGCTGGTACAGGTTGAACTATTTATCCTCCTCTATCATCTGGTCTGTATCATACTGGGCCTGCAGTTGATATTTTAATTACTTCTCTTCATTTGATTGGATTAAGCTCTTTATTAGGGTCTATTAATTTTGTCAGGACTAATAAGAATATGCCAACAGTTAAGATAAAAGGGGAAA
>Coast_Site4_Male8
TTTTTGAAAAACGAAAGATTATATAACGTGGTGGTGACTACCCACGCTCTTGTTATAATCTTTTTTGCTGTTATACCGTTGCTTATTGGGGCTTTTGGAAACTGATTATTGCCTTTGTGTATCGGAGGGTGTGATTTAATCTTTCCTCGATTAAATAACCTGAGGTTCTGGTTAGCTCCGAACGCTCTTTATTTATTAATCTTATCTTTTATAACAGAAAAAGGGGCTGGTACAGGTTGAACTATTTATCCTCCTCTATCATCTGGTCTGTATCATACTGGGCCTGCAGTTGATATTTTAATTACTTCTCTTCATTTGATTGGATTAAGCTCTTTATTAGGGTCTATTAATTTTGTCAGGACTAATAAGAATATGCCAACAGTTAAGATAAAAGGGGAAA
>Coast_Site4_Male9
TTTTTGAAAAACGAAAGATTATATAACGTGGTGGTGACTACCCACGCTCTTGTTATAATCTTTTTTGCTGTTATACCGTTGCTTATTGGGGCTTTTGGAAACTGATTATTGCCTTTGTGTATCGGAGGGTGTGATTTAATCTTTCCTCGATTAAATAACCTGAGGTTCTGGTTAGCTCCGAACGCTCTTTATTTATTAATCTTATCTTTTATAACAGAAAAAGGGGCTGGTACAGGTTGAACTATTTATCCTCCTCTATCATCTGGTCTGTATCATACTGGGCCTGCAGTTGATATTTTAATTACTTCTCTTCATTTGATTGGATTAAGCTCTTTATTAGGGTCTATTAATTTTGTCAGGACTAATAAGAATATGCCAACAGTTAAGATAAAAGGGGAAA
>Coast_Site4_Male10
TTTTTGAAAAACGAAAGATTATATAACGTGGTGGTGACTACCCACGCTCTTGTTATAATCTTTTTTGCTGTTATACCGTTGCTTATTGGGGCTTTTGGAAACTGATTATTGCCTTTGTGTATCGGAGGGTGTGATTTAATCTTTCCTCGATTAAATAACCTGAGGTTCTGGTTAGCTCCGAACGCTCTTTATTTATTAATCTTATCTTTTATAACAGAAAAAGGGGCTGGTACAGGTTGAACTATTTATCCTCCTCTATCATCTGGTCTGTATCATACTGGGCCTGCAGTTGATATTTTAATTACTTCTCTTCATTTGATTGGATTAAGCTCTTTATTAGGGTCTATTAATTTTGTCAGGACTAATAAGAATATGCCAACAGTTAAGATAAAAGGGGAAA
>Coast_Site4_Female1
TTTTTGAAAAACGAAAGATTATATAACGTGGTGGTGACTACCCACGCTCTTGTTATAATCTTTTTTGCTGTTATACCGTTGCTTATTGGGGCTTTTGGAAACTGATTATTGCCTTTGTGTATCGGAGGGTGTGATTTAATCTTTCCTCGATTAAATAACCTGAGGTTCTGGTTAGCTCCGAACGCTCTTTATTTATTAATCTTATCTTTTATAACAGAAAAAGGGGCTGGTACAGGTTGAACTATTTATCCTCCTCTATCATCTGGTCTGTATCATACTGGGCCTGCAGTTGATATTTTAATTACTTCTCTTCATTTGATTGGATTAAGCTCTTTATTAGGGTCTATTAATTTTGTCAGGACTAATAAGAATATGCCAACAGTTAAGATAAAAGGGGAAA
>Coast_Site4_Female2
TTTTTGAAAAATGAAAGATTATATAACGtGGTGGTGACTACCCACGCTCTTGTTATAATCTTTTTTGCTGTTATACCGTTGCTTATTGGGGCTTTTGGAAACTGATTATTGCCTTTGTGTATCGGAGGGTGTGATTTAATCTTTCCTCGATTAAATAACCTGAGGTTCTGGTTAGCTCCGAACGCTCTTTATTTATTAATCTTATCTTTTATAACAGAAAAAGGGGCTGGTACAGGTTGAACTATTTATCCTCCTCTATCATCTGGTCTGTATCATACTGGGCCTGCAGTTGATATTTTAATTACTTCTCTTCATTTGATTGGATTAAGCTCTTTATTAGGGTCTATTAATTTTGTCAGGACTAATAAGAATATGCCAACAGTTAAGATAAAAGGGGAAA
>Coast_Site4_Female3
TTTTTGAAAAACGAAAGATTATATAACGTGGTGGTGACTACCCACGCTCTTGTTATAATCTTTTTTGCTGTTATACCGTTGCTTATTGGGGCTTTTGGAAACTGATTATTGCCTTTGTGTATCGGAGGGTGTGATTTAATCTTTCCTCGATTAAATAACCTGAGGTTCTGGTTAGCTCCGAACGCTCTTTATTTATTAATCTTATCTTTTATAACAGAAAAAGGGGCTGGTACAGGTTGAACTATTTATCCTCCTCTATCATCTGGTCTGTATCATACTGGGCCTGCAGTTGATATTTTAATTACTTCTCTTCATTTGATTGGATTAAGCTCTTTATTAGGGTCTATTAATTTTGTCAGGACTAATAAGAATATGCCAACAGTTAAGATAAAAGGGGAAA
>Coast_Site4_Female4
TTTTTGAAAAACGAAAGATTATATAACGTGGTGGTGACTACCCACGCTCTTGTTATAATCTTTTTTGCTGTTATACCGTTGCTTATTGGGGCTTTTGGAAACTGATTATTGCCTTTGTGTATCGGAGGGTGTGATTTAATCTTTCCTCGATTAAATAACCTGAGGTTCTGGTTAGCTCCGAACGCTCTTTATTTATTAATCTTATCTTTTATAACAGAAAAAGGGGCTGGTACAGGTTGAACTATTTATCCTCCTCTATCATCTGGTCTGTATCATACTGGGCCTGCAGTTGATATTTTAATTACTTCTCTTCATTTGATTGGATTAAGCTCTTTATTAGGGTCTATTAATTTTGTCAGGACTAATAAGAATATGCCAACAGTTAAGATAAAAGGGGAAA
>Coast_Site4_Female5
TTTTTGAAAAACGAAAGATTATATAACGTGGTGGTGACTACCCACGCTCTTGTTATAATCTTTTTTGCTGTTATACCGTTGCTTATTGGGGCTTTTGGAAACTGATTATTGCCTTTGTGTATCGGAGGGTGTGATTTAATCTTTCCTCGATTAAATAACCTGAGGTTCTGGTTAGCTCCGAACGCTCTTTATTTATTAATCTTATCTTTTATAACAGAAAAAGGGGCTGGTACAGGTTGAACTATTTATCCTCCTCTATCATCTGGTCTGTATCATACTGGGCCTGCAGTTGATATTTTAATTACTTCTCTTCATTTGATTGGATTAAGCTCTTTATTAGGGTCTATTAATTTTGTCAGGACTAATAAGAATATGCCAACAGTTAAGATAAAAGGGGAAA
>Coast_Site4_Female6
TTTTTGAAAAACGAAAGATTATATAACGTGGTGGTGACTACCCACGCTCTTGTTATAATCTTTTTTGCTGTTATACCGTTGCTTATTGGGGCTTTTGGAAACTGATTATTGCCTTTGTGTATCGGAGGGTGTGATTTAATCTTTCCTCGATTAAATAACCTGAGGTTCTGGTTAGCTCCGAACGCTCTTTATTTATTAATCTTATCTTTTATAACAGAAAAAGGGGCTGGTACAGGTTGAACTATTTATCCTCCTCTATCATCTGGTCTGTATCATACTGGGCCTGCAGTTGATATTTTAATTACTTCTCTTCATTTGATTGGATTAAGCTCTTTATTAGGGTCTATTAATTTTGTCAGGACTAATAAGAATATGCCAACAGTTAAGATAAAAGGGGAAA
>Coast_Site4_Female7
TTTTTGAAAAACGAAAGATTATATAACGTGGTGGTGACTACCCACGCTCTTGTTATAATCTTTTTTGCTGTTATACCGTTGCTTATTGGGGCTTTTGGAAACTGATTATTGCCTTTGTGTATCGGAGGGTGTGATTTAATCTTTCCTCGATTAAATAACCTGAGGTTCTGGTTAGCTCCGAACGCTCTTTATTTATTAATCTTATCTTTTATAACAGAAAAAGGGGCTGGTACAGGTTGAACTATTTATCCTCCTCTATCATCTGGTCTGTATCATACTGGGCCTGCAGTTGATATTTTAATTACTTCTCTTCATTTGATTGGATTAAGCTCTTTATTAGGGTCTATTAATTTTGTCAGGACTAATAAGAATATGCCAACAGTTAAGATAAAAGGGGAAA
>Coast_Site4_Female8
TTTTTGAAAAACGAAAGATTATATAACGTGGTGGTGACTACCCACGCTCTTGTTATAATCTTTTTTGCTGTTATACCGTTGCTTATTGGGGCTTTTGGAAACTGATTATTGCCTTTGTGTATCGGAGGGTGTGATTTAATTTTTCCTCGATTAAATAACCTGAGGTTCTGGTTAGCTCCGAACGCTCTTTATTTATTAATCTTATCTTTTATAACAGAAAAAGGGGCTGGTACAGGTTGAACTATTTATCCTCCTCTATCATCTGGTCTGTATCATACTGGGCCTGCAGTTGATATTTTAATTACTTCTCTTCATTTGATTGGATTAAGCTCTTTATTAGGGTCTATTAATTTTGTCAGGACTAATAAGAATATGCCAACAGTTAAGATAAAAGGGGAAA
>Coast_Site4_Female9
TTTTTGAAAAACGAAAGATTATATAACGTGGTGGTGACTACCCACGCTCTTGTTATAATCTTTTTTGCTGTTATACCGTTGCTTATCGGGGCTTTTGGAAATTGATTATTGCCTTTGTGTATCGGAGGGTGTGATTTAATCTTTCCTCGATTAAATAACCTGAGGTTCTGGTTAGCTCCGAACGCTCTTTATTTATTAATCTTATCTTTTATAACAGAAAAAGGGGCTGGTACAGGTTGAACTATTTATCCTCCTTTATCATCTGGTTTGTATCATACTGGGCCTGCAGTTGATATTTTAATTACTTCTCTTCATTTGATTGGATTAAGTTCTTTATTAGGGTCTATTAATTTTGTCAGGACTAATAAGAATATGCCAACAGTTAAGATAAAAGGGGAAA
>Coast_Site4_Female10
TTTTTGAAAAACGAAAGATTATATAACGTGGTGGTGACTACCCACGCTCTTGTTATAATCTTTTTTGCTGTTATACCGTTGCTTATTGGGGCTTTTGGAAACTGATTATTGCCTTTGTGTATCGGAGGGTGTGATTTAATCTTTCCTCGATTAAATAACCTGAGGTTCTGGTTAGCTCCGAACGCTCTTTATTTATTAATCTTATCTTTTATAACAGAAAAAGGGGCTGGTACAGGTTGAACTATTTATCCTCCTCTATCATCTGGTCTGTATCATACTGGGCCTGCAGTTGATATTTTAATTACTTCTCTTCATTTGATTGGATTAAGCTCTTTATTAGGGTCTATTAATTTTGTCAGGACTAATAAGAATATGCCAACAGTTAAGATAAAAGGGGAAA
>Bay_Site1_Male1
TTTTTGAAAAACGAAAGATTATATAACGTGGTGGTGACTACCCACGCTCTTGTTATAATCTTTTTTGCTGTTATACCGTTGCTTATTGGGGCTTTTGGAAACTGATTATTGCCTTTGTGTATCGGAGGGTGTGATTTAATCTTTCCTCGATTAAATAACCTGAGGTTCTGGTTAGCTCCGAACGCTCTTTATTTATTAATCTTATCTTTTATAACAGAAAAAGGGGCTGGTACAGGTTGAACTATTTATCCTCCTCTATCATCTGGTCTGTATCATACTGGGCCTGCAGTTGATATTTTAATTACTTCTCTTCACTTGATTGGATTAAGCTCTTTATTAGGGTCTATTAATTTTGTCAGGACTAATAAGAATATGCCAACAGTTAAGATAAAAGGGGAAA
>Bay_Site1_Male2
TTTTTGAAAAACGAaAGATTATATAACGTGGTGGTGACTACCCACGCTCTTGTTATAATCTTTTTTGCTGTTATACCGTTGCTTATTGGGGCTTTTGGAAATTGATTATTGCCTTTGTGTATCGGAGGGTGTGATTTAATCTTTCCTCGATTAAATAACCTGAGGTTCTGGTTAGCTCCGAACGCTCTTTATTTATTAATCTTATCTTTTATAACAGAAAAAGGGGCTGGTACAGGTTGAACTATTTATCCTCCTTTATCATCTGGTTTGTATCATACTGGGCCTGCAGTTGATATTTTAATTACTTCTCTTCATTTGATTGGATTAAGTTCTTTATTAGGGTCTATTAATTTTGTCAGGACTAATAAGAATATGCCAACAGTTAAGATAAAAGGGGAAA
>Bay_Site1_Male3
TTTTTGAAAAACGAAAGATTATATAACGTGGTGGTGACTACCCACGCTCTTGTCATAATCTTTTTTGCTGTTATACCGTTGCTTATTGGGGCTTTTGGAAACTGATTATTGCCTTTGTGTATCGGAGGGTGTGATTTAATCTTTCCTCGATTAAATAACCTGAGGTTCTGGTTAGCTCCGAACGCTCTTTATTTATTAATCTTATCTTTTATAACAGAAAAAGGGGCTGGTACAGGTTGAACTATTTATCCTCCTCTATCATCTGGTCTGTATCATACTGGGCCTGCAGTTGATATTTTAATTACTTCTCTTCATTTGATTGGATTAAGCTCTTTATTAGGGTCTATTAATTTTGTCAGGACTAATAAGAATATGCCAACAGTTAAGATAAAAGGGGAAA
>Bay_Site1_Male4
TTTTTGAAAAACGAAAGATTATATAACGTGGTGGTGACTACCCACGCTCTTGTTATAATCTTTTTTGCTGTTATACCGTTGCTTATTGGGGCTTTTGGAAACTGATTATTGCCTTTGTGTATCGGAGGGTGTGATTTAATTTTTCCTCGATTAAATAACCTGAGGTTCTGGTTAGCTCCGAACGCTCTTTATTTATTAATCTTATCTTTTATAACAGAAAAAGGGGCTGGTACAGGTTGAACTATTTATCCTCCTCTATCATCTGGTCTGTATCATACTGGGCCTGCAGTTGATATTTTAATTACTTCTCTTCATTTGATTGGATTAAGCTCTTTATTAGGGTCTATTAATTTTGTCAGGACTAATAAGAATATGCCAACAGTTAAGATAAAAGGGGAAA
>Bay_Site1_Male5
TTTTTGAAAAACGAAAGATTATATAACGtGGTGGTGACTACCCACGCTCTTGTTATAATCTTTTTTGCTGTTATACCGTTGCTTATTGGGGCTTTTGGAAACTGATTATTGCCTTTGTGTATCGGAGGGTGTGATTTAATCTTTCCTCGATTAAATAACCTGAGGTTCTGGTTAGCTCCGAACGCTCTTTATTTATTAATCTTATCTTTTATAACAGAAAAAGGGGCTGGTACAGGTTGAACTATTTATCCTCCTCTATCATCTGGTCTGTATCATACTGGGCCTGCAGTTGATATTTTAATTACTTCTCTTCATTTGATTGGATTAAGCTCTTTATTAGGGTCTATTAATTTTGTCAGGACTAATAAGAATATGCCAACAGTTAAGATAAAAGGGGAAA
>Bay_Site1_Male6
TTTTTGAAAAACGAAAGATTATATAACGTGGTGGTGACTACCCACGCTCTTGTTATAATCTTTTTTGCTGTTATACCGTTGCTTATTGGGGCTTTTGGAAACTGATTATTGCCTTTGTGTATCGGAGGGTGTGATTTAATCTTTCCTCGATTAAATAACCTGAGGTTCTGGTTAGCTCCGAACGCTCTTTATTTATTAATCTTATCTTTTATAACAGAAAAAGGGGCTGGTACAGGTTGAACTATTTATCCTCCTCTATCATCTGGTCTGTATCATACTGGGCCTGCAGTTGATATTTTAATTACTTCTCTTCATTTGATTGGATTAAGCTCTTTATTAGGGTCTATTAATTTTGTCAGGACTAATAAGAATATGCCAACAGTTAAGATAAAAGGGGAAA
>Bay_Site1_Male7
TTTTTGAAAAACGAAAGATTATATAACGTGGTGGTGACTACCCACGCTCTTGTTATAATCTTTTTTGCTGTTATACCGTTGCTTATTGGGGCTTTTGGAAACTGATTATTGCCTTTGTGTATCGGAGGGTGTGATTTAATTTTTCCTCGATTAAATAACCTGAGGTTCTGGTTAGCTCCGAACGCTCTTTATTTATTAATCTTATCTTTTATAACAGAAAAAGGGGCTGGTACAGGTTGAACTATTTATCCTCCTCTATCATCTGGTCTGTATCATACTGGGCCTGCAGTTGATATTTTAATTACTTCTCTTCATTTGATTGGATTAAGCTCTTTATTAGGGTCTATTAATTTTGTCAGGACTAATAAGAATATGCCAACAGTTAAGATAAAAGGGGAAA
>Bay_Site1_Male8
TTTTTGAAAAACGAAAGATTATATAACGtGGTGGTGACTACTCACGCTCTTGTTATAATCTTTTTTGCTGTTATACCGTTGCTTATTGGGGCTTTTGGAAACTGATTATTGCCTTTGTGTATCGGAGGGTGTGACTTAATTTTTCCTCGATTAAATAACCTGAGGTTCTGGTTAGCTCCGAACGCTCTTTATTTATTAATTTTATCTTTTATAACAGAAAAAGGGGCTGGTACAGGTTGAACTATTTATCCTCCTCTATCATCTGGTCTGTATCATACTGGGCCTGCAGTTGATATTTTAATTACTTCTCTTCATTTGATTGGATTAAGCTCTTTATTAGGGTCTATTAATTTTGTCAGGACTAATAAGAATATGCCAACAGTTAAGATAAAAGGGGAAA
>Bay_Site1_Male9
TTTTTGAAAAACGAAAGATTATATAACGTGGTGGTGACTACCCACGCTCTTGTTATAATCTTTTTTGCTGTTATACCGTTGCTTATTGGGGCTTTTGGAAACTGATTATTGCCTTTGTGTATCGGAGGGTGTGATTTAATCTTTCCTCGATTAAATAACCTGAGGTTCTGGTTAGCTCCGAACGCTCTTTATTTATTAATCTTATCTTTTATAACAGAAAAAGGGGCTGGTACAGGTTGAACTATTTATCCTCCTCTATCATCTGGTCTGTATCATACTGGGCCTGCAGTTGATATTTTAATTACTTCTCTTCATTTGATTGGATTAAGCTCTTTATTAGGGTCTATTAATTTTGTCAGGACTAATAAGAATATGCCAACAGTTAAGATAAAAGGGGAAA
>Bay_Site1_Male10
TTTTTGAAAAACGAAaGATTATATAACGTGGTGGTGACTACCCACGCTCTTGTTATAATCTTTTTTGCTGTTATACCGTTGCTTATTGGGGCTTTTGGAAATTGATTATTGCCTTTGTGTATCGGAGGGTGTGATTTAATCTTTCCTCGATTAAATAACCTGAGGTTCTGGTTAGCTCCGAACGCTCTTTATTTATTAATCTTATCTTTTATAACAGAAAAAGGGGCTGGTACAGGTTGAACTATTTATCCTCCTTTATCATCTGGTTTGTATCATACTGGGCCTGCAGTTGATATTTTAATTACTTCTCTTCATTTGATTGGATTAAGTTCTTTATTAGGGTCTATTAATTTTGTCAGGACTAATAAGAACATGCCAACAGTTAAGATAAAAGGGGAAA
>Bay_Site1_Female1
TTTTTGAAAAACGAAAGATTATATAACGTGGTGGTGACTACCCACGCTCTTGTTATAATCTTTTTTGCTGTTATACCGTTGCTTATTGGGGCTTTTGGAAACTGATTATTGCCTTTGTGTATCGGAGGGTGTGATTTAATCTTTCCTCGATTAAATAACCTGAGGTTCTGGTTAGCTCCGAACGCTCTTTATTTATTAATCTTATCTTTTATAACAGAAAAAGGGGCTGGTACAGGTTGAACTATTTATCCTCCTCTATCATCTGGTCTGTATCATACCGGGCCTGCAGTTGATATTTTAATTACTTCTCTTCATTTGATTGGATTAAGCTCTTTATTAGGGTCTATTAATTTTGTCAGGACTAATAAGAATATGCCAACAGTTAAGATAAAAGGGGAAA
>Bay_Site1_Female2
TTTTTGAAAAACGAAAGATTATATAACGTGGTGGTGACTACTCACGCTCTTGTTATAATCTTTTTTGCTGTTATACCGTTGCTTATTGGGGCTTTTGGAAACTGATTATTGCCTTTGTGTATCGGAGGGTGTGACTTAATTTTTCCTCGATTAAATAACCTGAGGTTCTGGTTAGCTCCGAACGCTCTTTATTTATTAATTTTATCTTTTATAACAGAAAAAGGGGCTGGTACAGGTTGAACTATTTATCCTCCTTTATCATCTGGTCTGTATCATACTGGGCCTGCAGTTGATATTTTAATTACTTCTCTTCATTTGATTGGATTAAGCTCTTTATTAGGGTCTATTAATTTTGTCAGGACTAATAAGAATATGCCAACAGTTAAGATAAAAGGGGAAA
>Bay_Site1_Female3
TTTTTGAAAAACGAAAGATTATATAACGTGGTGGTGACTACCCACGCTCTTGTTATAATCTTTTTTGCTGTTATACCGTTGCTTATTGGGGCTTTTGGAAACTGATTATTGCCTTTGTGTATCGGAGGGTGTGATTTAATTTTTCCCCGATTAAATAACCTGAGGTTCTGGTTAGCTCCGAACGCTCTTTATTTATTAATCTTATCTTTTATAACAGAAAAAGGGGCTGGTACAGGTTGAACTATTTATCCTCCTCTATCATCTGGTCTGTATCATACCGGGCCTGCAGTTGATATTTTAATTACTTCTCTTCATTTGATTGGATTAAGCTCTTTATTAGGGTCTATTAATTTTGTCAGGACTAATAAGAATATGCCAACAGTTAAGATAAAAGGGGAAA
>Bay_Site1_Female4
TTTTTGAAAAACGAAAGATTATATAACGTGGTGGTGACTACCCACGCTCTTGTTATAATCTTTTTTGCTGTTATACCGTTGCTTATTGGGGCTTTTGGAAACTGATTATTGCCTTTGTGTATCGGAGGGTGTGATTTAATCTtTCCTCGATTAAATAACCTGAGGTTCTGGTTAGCtCCGAACGCTCTTTATTTATTAATCTTATCTTTTATAACAGAAAAAGGGGCTGGTACAGGTTGAACTATTTATCCtCCTCTATCATCTGGTCTGTATCATACCGGGCCTGCAGTTGATATTTTAATTACTTCTCTTCATTTGATTGGATTAAGCTCTTTATTAGGGTCTATTAATTTTGTCAGGACTAATAAGAATATGCCAACAGTTAAGATAAAAGGGGAAA
>Bay_Site1_Female5
TTTTTGAAAAACGAAAGATTATATAACGTGGTGGTGACTACCCACGCTCTTGTTATAATCTTTTTTGCTGTTATACCGTTGCTTATTGGGGCTTTTGGAAATTGATTATTGCCTTTGTGTATTGGAGGGTGTGATTTAATTTTTCCTCGATTAAATAATTTGAGGTTCTGGTTAGCTCCGAATGCTCTTTATTTATTGATCTTATCTTTTATAACAGAAAAAGGGGCTGGTACAGGTTGAACTATTTACCCTCCTCTATCATCTGGTCTATATCATACTGGGCCTGCAGTTGATATTTTAATTACCTCTCTTCACTTGATTGGATTAAGCTCTTTATTAGGATCTATTAATTTTGTCAGGACTAATAAGAACATGCCAACAGTTAAGATAAAAGGGGAAA
>Bay_Site1_Female6
TTTTTGAAAAACGAAAGATTATATAACGTGGTGGTGACTACCCACGCTCTTGTTATAATCTTTTTTGCTGTTATACCGTTGCTTATTGGGGCTTTTGGAAACTGATTATTGCCTTTGTGTATCGGAGGGTGTGATTTAATCTTTCCTCGATTAAATAACCTGAGGTTCTGGTTAGCTCCGAACGCTCTTTATTTATTAATCTTATCTTTTATAACAGAAAAAGGGGCTGGTACAGGTTGAACTATTTATCCTCCTCTATCATCTGGTCTGTATCATACTGGGCCTGCAGTTGATATTTTAATTACTTCTCTTCATTTGATTGGACTAAGCTCTTTATTAGGGTCTATTAATTTTGTCAGGACTAATAAGAATATGCCAACAGTTAAGATAAAAGGGGAAA
>Bay_Site1_Female7
TTTTTGAAAAACGAAAGATTATATAACGTGGTGGTGACTACTCACGCTCTTGTTATAATCTTTTTTGCTGTTATACCGTTGCTTATTGGGGCTTTTGGAAACTGATTATTGCCTTTGTGTATCGGAGGGTGTGACTTAATTTTTCCTCGATTAAATAACCTGAGGTTCTGGTTAGCTCCGAACGCTCTTTATTTATTAATTTTATCTTTTATAACAGAAAAAGGGGCTGGTACAGGTTGAACTATTTATCCTCCTCTATCATCTGGTCTGTATCATACTGGGCCTGCAGTTGATATTTTAATTACTTCTCTTCATTTGATTGGATTAAGCTCTTTATTAGGGTCTATTAATTTTGTCAGGACTAATAAGAATATGCCAACAGTTAAGATAAAAGGGGAAA
>Bay_Site1_Female8
TTTTTGAAAAACGAAAGATTATATAACGTGGTGGTGACTACCCACGCTCTTGTTATAATCTTTTTTGCTGTTATACCGTTGCTTATTGGGGCTTTTGGAAACTGATTATTGCCTTTGTGTATCGGAGGGTGTGATTTAATCTTTCCTCGATTAAATAACCTGAGGTTCTGGTTAGCTCCGAACGCTCTTTATTTATTAATCTTATCTTTTATAACAGAAAAAGGGGCTGGTACAGGTTGAACTATTTATCCTCCTCTATCATCTGGTCTGTATCATACTGGGCCTGCAGTTGATATTTTAATTACTTCTCTTCATTTGATTGGATTAAGCTCTTTATTAGGGTCTATTAATTTTGTCAGGACTAATAAGAATATGCCAACAGTTAAGATAAAAGGGGAAA
>Bay_Site1_Female9
TTTTTGAAAAACGAAAGATTATATAACGTGGTGGTGACTACCCACGCTCTTGTTATAATCTTTTTTGCTGTTATACCGTTGCTTATTGGGGCTTTTGGAAACTGATTATTGCCTTTGTGTATCGGAGGGTGTGATTTAATCTTTCCTCGATTAAATAACCTGAGGTTCTGGTTAGCTCCGAACGCTCTTTATTTATTAATCTTATCTTTTATAACAGAAAAAGGGGCTGGTACAGGTTGAACTATTTATCCTCCTCTATCATCTGGTCTGTATCATACTGGGCCTGCAGTTGATATTTTAATTACTTCTCTTCATTTGATTGGATTAAGCTCTTTATTAGGGTCTATTAATTTTGTGAGGACTAATAAGAATATGCCAACAGTTAAGATAAAAGGGGAAA
>Bay_Site1_Female10
TTTTTGAAAAACGAAAGATTATATAACGTGGTGGTGACTACTCACGCTCTTGTTATAATCTTTTTTGCTGTTATACCGTTGCTTATTGGGGCTTTTGGAAACTGATTATTGCCTTTGTGTATCGGAGGGTGTGACTTAATTTTTCCTCGATTAAATAACCTGAGGTTCTGGTTAGCTCCGAACGCTCTTTATTTATTAATTTTATCTTTTATAACAGAAAAAGGGGCTGGTACAGGTTGAACTATTTATCCTCCTCTATCATCTGGTCTGTATCATACTGGGCCTGCAGTTGATATTTTAATTACTTCTCTTCATTTGATTGGATTAAGCTCTTTATTAGGGTCTATTAATTTTGTCAGGACTAATAAGAATATGCCAACAGTTAAGATAAAAGGGGAAA
>Bay_Site2_Male1
TTTTTGAAAAACGAAAGATTATATAACGTGGTGGTGACTACCCACGCTCTTGTTATAATCTTTTTTGCTGTTATACCGTTGCTTATTGGGGCTTTTGGAAACTGATTATTGCCTTTGTGTATCGGAGGGTGTGATTTAATCTTTCCTCGATTAAATAACCTGAGGTTCTGGTTAGCTCCGAACGCTCTTTATTTATTAATCTTATCTTTTATAACAGAAAAAGGGGCTGGTACAGGTTGAACTATTTATCCTCCTCTATCATCTGGTCTGTATCATACTGGGCCTGCAGTTGATATTTTAATTACTTCTCTTCATTTGATTGGATTAAGCTCTTTATTAGGGTCTATTAATTTTGTCAGGACTAATAAGAATATGCCAACAGTTAAGATAAAAGGGGAAA
>Bay_Site2_Male2
TTTTTGAAAAACGAAaGATTATATAACGTGGTGGTGACTACCCACGCTCTTGTTATAATCTTTTTTGCTGTTATACCGTTGCTTATTGGGGCTTTTGGAAACTGATTATTGCCTTTGTGTATCGGAGGGTGTGATTTAATCTTTCCTCGATTAAATAACCTGAGGTTCTGGTTAGCTCCGAACGCTCTTTACTTATTAATCTTATCTTTTATAACAGAAAAAGGGGCTGGTACAGGTTGAACTATTTATCCTCCTCTATCATCTGGTCTGTATCATACTGGGCCTGCAGTTGATATTTTAATTACTTCTCTTCATTTGATTGGATTAAGCTCTTTATTAGGGTCTATTAATTTTGTCAGGACTAATAAGAATATGCCAACAGTTAAGATAAAAGGGGAAA
>Bay_Site2_Male3
TTTTTGAAAAACGAAAGATTATATAACGTGGTGGTGACTACCCACGCTCTTGTTATAATCTTTTTTGCTGTTATACCGTTGCTTATTGGGGCTTTTGGAAACTGATTATTGCCTTTGTGTATCGGAGGGTGTGATTTAATCTTTCCTCGATTAAATAACCTGAGGTTCTGGTTAGCTCCGAACGCTCTTTATTTATTAATCTTATCTTTTATAACAGAAAAAGGGGCTGGTACAGGTTGAACTATTTATCCTCCTCTATCATCTGGTCTGTATCATACTGGGCCTGCAGTTGATATTTTAATTACTTCTCTTCATTTGATTGGATTAAGCTCTTTATTAGGGTCTATTAATTTTGTCAGGACTAATAAGAATATGCCAACAGTTAAGATAAAAGGGGAAA
>Bay_Site2_Male4
TTTTTGAAAAACGAAAGATTATATAACGTGGTGGTGACTACCCACGCTCTTGTTATAATCTTTTTTGCTGTTATACCGTTGCTTATTGGGGCTTTTGGAAACTGATTATTGCCTTTGTGTATCGGAGGGTGTGATTTAATTTTTCCTCGATTAAATAACCTGAGGTTCTGGTTAGCTCCGAACGCTCTTTATTTATTAATCTTATCTTTTATAACAGAAAAAGGGGCTGGTACAGGTTGAACTATTTATCCTCCTCTATCATCTGGTCTGTATCATACTGGGCCTGCAGTTGATATTTTAATTACTTCTCTTCATTTGATTGGATTAAGCTCTTTATTAGGGTCTATTAATTTTGTCAGGACTAATAAGAATATGCCAACAGTTAAGATAAAAGGGGAAA
>Bay_Site2_Male5
TTTTTGAAAAACGAAAGATTATATAACGTGGTGGTGACTACCCACGCTCTTGTTATAATCTTTTTTGCTGTTATACCGTTGCTTATTGGGGCTTTTGGAAACTGATTATTGCCTTTGTGTATCGGAGGGTGTGATTTAATCTTTCCTCGATTAAATAACCTGAGGTTTTGGTTAGCTCCGAACGCTCTTTATTTATTAATCTTATCTTTTATAACAGAAAAAGGGGCTGGTACAGGTTGAACTATTTATCCTCCTCTATCATCTGGTCTGTATCATACTGGGCCTGCAGTTGATATTTTAATTACTTCTCTTCATTTGATTGGATTAAGCTCTTTATTAGGGTCTATTAATTTTGTCAGGACTAATAAGAATATGCCAACAGTTAAGATAAAAGGGGAAA
>Bay_Site2_Male6
TTTTTGAAAAACGAAAGATTATATAACGTGGTGGTGACTACCCACGCTCTTGTTATAATCTTTTTTGCTGTTATACCGTTGCTTATTGGGGCTTTTGGAAACTGATTATTGCCTTTGTGTATCGGAGGGTGTGATTTAATTTTTCCTCGATTAAATAACCTGAGGTTCTGGTTAGCTCCGAACGCTCTTTATTTATTAATCTTATCTTTTATAACAGAAAAAGGGGCTGGTACAGGTTGAACTATTTATCCTCCTCTATCATCTGGTCTGTATCATACTGGGCCTGCAGTTGATATCTTAATTACTTCTCTTCATTTGATTGGATTAAGCTCTTTATTAGGGTCTATTAATTTTGTCAGGACTAATAAGAATATGCCAACAGTTAAGATAAAAGGGGAAA
>Bay_Site2_Male7
TtTTTGAAAAACGAAaGATTATATAACGTGGTGGTGACTACCCACGCTCTTGTTATAATCTTTTTTGCTGTTATACCGTTGCTTATTGGGGCTTTTGGAAACTGATTATTGCCTTTGTGTATCGGAGGGTGTGATTTAATCTTTCCTCGATTAAATAACCTGAGGTTCTGGTTAGCTCCGAACGCTCTTTATTTATTAATCTTATCTTTTATAACAGAAAAAGGGGCTGGTACAGGTTGAACTATTTATCCTCCTCTATCATCTGGTCTGTATCATACTGGGCCTGCAGTTGATATTTTAATTACTTCTCTTCATTTGATTGGATTAAGCTCTTTATTAGGGTCTATTAATTTTGTCAGGACTAATAAGAATATGCCAACAGTTAAGATAAAAGGGGAAA
>Bay_Site2_Male8
TTTTTGAAAAACGAAAGATTATATAACGTGGTGGTGACTACCCACGCTCTTGTTATAATCTTTTTTGCTGTTATACCGTTGCTTATTGGGGCTTTTGGAAACTGATTATTGCCTTTGTGTATCGGAGGGTGTGATTTAATCTTTCCTCGATTAAATAACCTGAGGTTCTGGTTAGCTCCGAACGCTCTTTATTTATTAATCTTATCTTTTATAACAGAAAAAGGGGCTGGTACAGGTTGAACTATTTATCCTCCTCTATCATCTGGTCTGTATCATACTGGGCCTGCAGTTGATATTTTAATTACTTCTCTTCATTTGATTGGATTAAGCTCTTTATTAGGGTCTATTAATTTTGTCAGGACTAATAAGAACATGCCAACAGTTAAGATAAAAGGGGAAA
>Bay_Site2_Male9
TTTTTGAAAAACGAAAGATTATATAACGTGGTGGTGACTACCCACGCTCTTGTTATAATCTTTTTTGCTGTTATACCGTTGCTTATTGGGGCTTTTGGAAACTGATTATTGCCTTTGTGCATCGGAGGGTGTGATTTAATCTTTCCTCGATTAAATAACCTGAGGTTCTGGTTAGCTCCGAACGCTCTTTATTTATTAATCTTATCTTTTATAACAGAAAAAGGGGCTGGTACAGGTTGAACTATTTATCCTCCTCTATCATCTGGTCTGTATCATACTGGGCCTGCAGTTGATATTTTAATTACTTCTCTTCATTTGATTGGATTAAGCTCTTTATTAGGGTCTATTAATTTTGTCAGGACTAATAAGAATATGCCAACAGTTAAGATAAAAGGGGAAA
>Bay_Site2_Male10
TTTTTGAAAAACGAAAGATTATATAACGTGGTGGTGACTACCCACGCTCTTGTTATAATCTTTTTTGCTGTTATACCGTTGCTTATTGGGGCTTTTGGAAACTGATTATTGCCTTTGTGTATCGGAGGGTGTGATTTAATCTTTCCTCGATTAAATAACCTGAGGTTCTGGTTAGCTCCGAACGCTCTTTATTTATTAATCTTATCTTTTATAACAGAAAAAGGGGCTGGTACAGGTTGAACTATTTATCCTCCTCTATCATCTGGTCTGTATCATACTGGGCCTGCAGTTGATATTTTAATTACTTCTCTTCATTTGATTGGATTAAGCTCTTTATTAGGGTCTATTAATTTTGTCAGGACTAATAAGAATATGCCAACAGTTAAGATAAAAGGGGAAA
>Bay_Site2_Female1
TTTTTGAAAAACGAAAGATTATATAACGTGGTGGTGACTACCCACGCTCTTGTTATAATCTTTTTTGCTGTTATACCGTTGCTTATTGGGGCTTTTGGAAATTGATTATTGCCTTtGTGTATCGGAGGGTGTGATTTAATCTTTCCTCGATTAAATAACCTGAGGTTCTGGTTAGCTCCGAACGCTCTTTATTTATTAATCTTATCTTTTATAACAGAAAAAGGGGCTGGTACAGGTTGAACTATTTATCCTCCTTTATCATCTGGTTTGTATCATACTGGGCCTGCAGTTGATATTTTAATTACTTCTCTTCATTTGATTGGATTAAGTTCTTTATTAGGGTCTATTAATTTTGTCAGGACTAATAAGAATATGCCAACAGTTAAGATAAAAGGGGAAA
>Bay_Site2_Female2
TTTTTGAAAAACGAAAGATTATATAACGTGGTGGTGACTACCCACGCTCTTGTTATAATCTTTTTTGCTGTTATACCGTTGCTTATTGGGGCTTTTGGAAATTGATTATTGCCTTTGTGTATTGGAGGGTGTGATTTAATTTTTCCTCGATTAAATAATTTGAGGTTCTGGTTAGCTCCGAATGCTCTTTATTTATTGATCTTATCTTTTATAACAGAAAAAGGGGCTGGTACAGGTTGAACTATTTACCCTCCTCTATCATCTGGTCTATATCATACTGGGCCTGCAGTTGATATTTTAATTACCTCTCTTCACTTGATTGGATTAAGCTCTTTATTAGGATCTATTAATTTTGTCAGGACTAATAAGAATATGCCAACAGTTAAGATAAAAGGGGAAA
>Bay_Site2_Female3
TTTTTGAAAAACGAAAGATTATATAACGTGGTGGTGACTACCCACGCTCTTGTTATAATCTTTTTTGCTGTTATACCGTTGCTTATTGGGGCTTTTGGAAACTGATTATTGCCTTTGTGTATCGGAGGGTGTGATTTAATCTTTCCTCGATTAAATAACCTGAGGTTCTGGTTAGCTCCGAACGCTCTTTATTTATTAATCTTATCTTTTATAACAGAAAAAGGGGCTGGTACAGGTTGAACTATTTATCCTCCTCTATCATCTGGTCTGTATCATACTGGGCCTGCAGTTGATATTTTAATTACTTCTCTTCATTTGATTGGATTAAGCTCTTTATTAGGGTCTATTAATTTTGTCAGGACTAATAAGAATATGCCAACAGTTAAGATAAAAGGGGAAA
>Bay_Site2_Female4
TTTTTGAAAAACGAAAGATTATATAACGTGGTGGTGACTACCCACGCTCTTGTTATAATCTTTTTTGCTGTTATACCGTTGCTTATTGGGGCTTTTGGAAACTGATTATTGCCTTTGTGTATCGGAGGGTGTGATTTAATCTTTCCTCGATTAAATAATCTGAGGTTCTGGTTAGCTCCGAACGCTCTTTATTTATTAATCTTATCTTTTATAACAGAAAAAGGGGCTGGTACAGGTTGAACTATTTATCCTCCTCTATCATCTGGTCTGTATCATACTGGGCCTGCAGTTGATATTTTAATTACTTCTCTTCATTTGATTGGATTAAGCTCTTTATTAGGGTCTATTAATTTTGTCAGGACTAATAAGAATATGCCAACAGTTAAGATAAAAGGGGAAA
>Bay_Site2_Female5
TTTTTGAAAAACGAAAGATTATATAACGTGGTGGTGACTACCCACGCTCTTGTTATAATCTTTTTTGCTGTTATACCGTTGCTTATTGGGGCTTTTGGAAACTGATTATTGCCTTTGTGTATCGGAGGGTGTGATTTAATCTTTCCTCGATTAAATAACCTGAGGTTCTGGTTAGCTCCGAACGCTCTTTATTTATTAATCTTATCTTTTATAACAGAAAAAGGGGCTGGTACAGGTTGAACTATTTATCCTCCTCTATCATCTGGTCTGTATCATACTGGGCCTGCAGTTGATATTTTAATTACTTCTCTTCATTTGATTGGATTAAGCTCTTTATTAGGGTCTATTAATTTTGTCAGGACTAATAAGAATATGCCAACAGTTAAGATAAAAGGGGAAA
>Bay_Site2_Female6
TTTTTGAAAAACGAAAGATTATATAACGTGGTGGTGACTACCCACGCTCTTGTTATAATCTTTTTTGCTGTTATACCGTTGCTTATTGGGGCTTTTGGAAACTGATTATTGCCTTTGTGTATCGGAGGGTGTGATTTAATTTTTCCTCGATTAAATAACCTGAGGTTCTGGTTAGCTCCGAACGCTCTTTATTTATTAATCTTATCTTTTATAACAGAAAAAGGGGCTGGTACAGGTTGAACTATTTATCCTCCTCTATCATCTGGTCTGTATCATACTGGGCCTGCAGTTGATATTTTAATTACTTCTCTTCATTTGATTGGATTAAGCTCTTTATTAGGGTCTATTAATTTTGTCAGGACTAATAAGAATATGCCAACAGTTAAGATAAAAGGGGAAA
>Bay_Site2_Female7
TTTTTGAAAAACGAAAGATTATATAACGTGGTGGTGACTACCCACGCTCTTGTTATAATCTTTTTTGCTGTTATACCGTTGCTTATTGGGGCTTTTGGAAACTGATTATTGCCTTTGTGTATCGGAGGGTGTGATTTAATTTTTCCTCGATTAAATAACCTGAGGTTCTGGTTAGCTCCGAACGCTCTTTATTTATTAATCTTATCTTTTATAACAGAAAAAGGGGCTGGTACAGGTTGAACTATTTATCCTCCTCTATCATCTGGTCTGTATCATACTGGGCCTGCAGTTGATATTTTAATTACTTCTCTTCATTTGATTGGATTAAGCTCTTTATTAGGGTCTATTAATTTTGTCAGGACTAATAAGAATATGCCAACAGTTAAGATAAAAGGGGAAA
>Bay_Site2_Female8
TTTTTGAAAAACGAAAGATTATATAACGTGGTGGTGACTACCCACGCTCTTGTTATAATCTTTTTTGCTGTTATACCGTTGCTTATTGGGGCTTTTGGAAACTGATTATTGCCTTTGTGTATCGGAGGGTGTGATTTAATtTTTCCTCGATTAAATAACCTGAGGTTCTGGTTAGCTCCGAACGCTCTTTATTTATTAATCTTATCTTTTATAACAGAAAAAGGGGCTGGTACAGGTTGAACTATTTATCCTCCTCTATCATCTGGTCTGTATCATACTGGGCCTGCAGTTGATATTTTAATtACTtCTCTTCATTTGATCGGATTAAGCTCTTTATTAGGGTCTATTAATTTTGTCAGGACTAATAAGAATATGCCAACAGTTAAGATAAAAGGGGAAA
>Bay_Site2_Female9
TTTTTGAAAAACGAAAGATTATATAACGTGGTGGTGACTACCCACGCTCTTGTTATAATCTTTTTTGCTGTTATACCGTTGCTTATTGGGGCTTTTGGAAACTGATTATTGCCTTTGTGTATCGGAGGGTGTGATTTAATTTTTCCTCGATTAAATAACCTGAGGTTCTGGTTAGCTCCGAACGCTCTTTATTTATTAATCTTATCTTTTATAACAGAAAAAGGGGCTGGTACAGGTTGAACTATTTATCCTCCTCTATCATCTGGTCTGTATCATACTGGGCCTGCAGTTGATATTTTAATTACTTCTCTTCATTTGATTGGATTAAGCTCTTTATTAGGGTCTATTAATTTTGTCAGGACTAATAAGAATATGCCAACAGTTAAGATAAAAGGGGAAA
>Bay_Site2_Female10
TTTTTGAAAAACGAAAGATTATATAACGTGGTGGTGACTACCCACGCTCTTGTTATAATCTTTTTTGCTGTTATACCGTTGCTTATTGGGGCTTTTGGAAACTGATTATTGCCTTTGTGTATCGGAGGGTGTGATTTAATCTTTCCTCGATTAAATAACCTGAGGTTCTGGTTAGCTCCGAACGCTCTTTATTTATTAATCTTATCTTTTATAACAGAAAAAGGGGCTGGTACAGGTTGAACTATTTATCCTCCTCTATCATCTGGTCTGTATCATACTGGGCCTGCAGTTGATATTTTAATTACTTCTCTTCATTTGATTGGATTAAGCTCTTTATTAGGGTCTATTAATTTTGTCAGGACTAATAAGAATATGCCAACAGTTAAGATAAAAGGGGAAA
>Bay_Site3_Male1
TTTTTGAAAAACGAAAGATTATATAACGTGGTGGTGACTACCCACGCTCTTGTTATAATCTTTTTTGCTGTTATACCGTTGCTTATTGGGGCTTTTGGAAACTGATTATTGCCTTTGTGTATCGGAGGGTGTGATTTAATCTTTCCTCGATTAAATAACCTGAGGTTCTGGTTAGCTCCGAACGCTCTTTATTTATTAATCTTATCTTTTATAACAGAAAAAGGGGCTGGTACAGGTTGAACTATTTATCCTCCTCTATCATCTGGTCTGTATCATACTGGGCCTGCAGTTGATATTCTAATTACTTCTCTTCATTTGATTGGATTAAGCTCTTTATTAGGGTCTATTAATTTTGTCAGGACTAATAAGAATATGCCAACAGTTAAGATAAAAGGGGAAA
>Bay_Site3_Male2
TTTTTGAAAAACGAAAGATTATATAACGTGGTGGTGACTACCCACGCTCTTGTTATAATCTTTTTTGCTGTTATACCGTTGCTTATTGGGGCTTTTGGAAATTGATTATTGCCTTTGTGTATTGGAGGGTGTGATTTAATTTTTCCTCGATTAAATAATTTGAGGTTTTGGTTAGCTCCGAATGCTCTTTATTTATTGATCTTATCTTTTATAACAGAAAAAGGGGCTGGTACAGGTTGAACTATTTACCCTCCTCTATCATCTGGTCTATATCATACTGGGCCTGCAGTTGATATTTTAATTACCTCTCTTCACTTGATTGGATTAAGCTCTTTATTAGGATCTATTAATTTTGTCAGGACTAATAAGAATATGCCAACAGTTAAGATAAAAGGGGAAA
>Bay_Site3_Male3
TTTTTGAAAAACGAAAGATTATATAACGTGGTGGTGACTACCCACGCTCTTGTTATAATCTTTTTTGCTGTTATACCGTTGCTTATTGGGGCTTTTGGAAACTGATTATTGCCTTTGTGTATCGGAGGGTGTGATTTAATCTTTCCTCGATTAAATAACCTGAGGTTCTGGTTAGCTCCGAACGCTCTTTATTTATTAATCTTATCTTTTATAACAGAAAAAGGGGCTGGTACAGGTTGAACTATTTATCCTCCTCTATCATCTGGTCTGTATCATACTGGGCCTGCAGTTGATATTTTAATTACTTCTCTTCATTTGATTGGATTAAGCTCTTTATTAGGGTCTATTAATTTTGTCAGGACTAATAAGAATATGCCAACAGTTAAGATAAAAGGGGAAA
>Bay_Site3_Male4
TTTTTGAAAAACGAAAGATTATATAACGTGGTGGTGACTACCCACGCTCTTGTTATAATCTTTTTTGCTGTTATACCGTTGCTTATTGGGGCTTTTGGAAACTGATTATTGCCTTTGTGTATCGGAGGGTGTGATTTAATCTTTCCTCGATTAAATAACCTGAGGTTCTGGTTAGCTCCGAACGCTCTTTATTTATTAATCTTATCTTTTATAACAGAAAAAGGGGCTGGTACAGGTTGAACTATTTATCCTCCTCTATCATCTGGTCTGTATCATACTGGGCCTGCAGTTGATATTTTAATTACTTCTCTTCATTTGATTGGATTAAGCTCTTTATTAGGGTCTATTAATTTTGTCAGGACTAATAAGAATATGCCAACAGTTAAGATAAAAGGGGAAA
>Bay_Site3_Male5
TTTTTGAAAAACGAAAGATTATATAACGTGGTGGTGACTACTCACGCTCTTGTTATAATCTTTTTTGCTGTTATACCGTTGCTTATTGGGGCTTTTGGAAACTGATTATTGCCTTTGTGTATCGGAGGGTGTGACTTAATTTTTCCTCGATTAAATAACCTGAGGTTCTGGTTAGCTCCGAACGCTCTTTATTTATTAATTTTATCTTTTATAACAGAAAAAGGGGCTGGTACAGGTTGAACTATTTATCCTCCTCTATCATCTGGTCTGTATCATACTGGGCCTGCAGTTGATATTTTAATTACTTCTCTTCATTTGATTGGATTAAGCTCTTTATTAGGGTCTATTAATTTTGTTAGGACTAATAAGAATATGCCAACAGTTAAGATAAAAGGGGAAA
>Bay_Site3_Male6
TTTTTGAAAAACGAAAGATTATATAACGtGGTGGTGACTACCCACGCTCTTGTTATAATCTTTTTTGCTGTTATACCGTTGCTTATTGGGGCTTTTGGAAACTGATTATTGCCTTTGTGTATCGGAGGGTGTGATTTAATTTTTCCTCGATTAAATAACCTGAGGTTCTGGTTAGCTCCGAACGCTCTTTATTTATTAATCTTATCTTTTATAACAGAAAAAGGGGCTGGTACAGGTTGAACTATTTATCCTCCTCTATCATCTGGTCTGTATCATACTGGGCCTGCAGTTGATATTTTAATTACTTCTCTTCATTTGATTGGATTAAGCTCTTTATTAGGGTCTATTAATTTTGTCAGGACTAATAAGAATATGCCAACAGTTAAGATAAAAGGGGAAA
>Bay_Site3_Male7
TTTTTGAAAAACGAAAGATTATATAACGTGGTGGTGACTACCCACGCTCTTGTTATAATCTTTTTTGCTGTTATACCGTTGCTTATTGGGGCTTTTGGAAACTGATTATTGCCTTTGTGTATCGGAGGGTGTGATTTAATCTTTCCTCGATTAAATAACCTGAGGTTCTGGTTAGCTCCGAACGCTCTTTATTTATTAATCTTATCTTTTATAACAGAAAAAGGGGCTGGTACAGGTTGAACTATTTATCCTCCTCTATCATCTGGTCTGTATCATACTGGGCCTGCAGTTGATATTTTAATTACTTCTCTTCATTTGATTGGATTAAGCTCTTTATTAGGGTCTATTAATTTTGTCAGGACTAATAAGAATATGCCAACAGTTAAGATAAAAGGGGAAA
>Bay_Site3_Male8
TTTTTGAAAAACGAAAGATTATATAACGTGgTGGTGACTACCCACGCTCTTGTTATAATCTTTTTTGCTGTTATACCGTTGCTTATTGGGGCTTTTGGAAACTGATTATTGCCTTTGTGTATCGGAGGGTGTGATTTAATCTTTCCTCGATTAAATAACCTGAGGTTCTGGTTAGCTCCGAACGCTCTTTATTTATTAATCTTATCTTTTATAACAGAAAAAGGGGCTGGTACAGGTTGAACTATTTATCCTCCTCTATCATCTGGTCTGTATCATACTGGGCCTGCAGTTGATATTTTAATTACTTCTCTTCATCTGATTGGATTAAGCTCTTTATTAGGGTCTATTAATTTTGTCAGGACTAATAAGAATATGCCAACAGTTAAGATAAAAGGGGAAA
>Bay_Site3_Male9
TTTTTGAAAAACGAAAGATTATATAACGTGGTGGTGACTACCCACGCTCTTGTTATAATCTTTTTTGCTGTTATACCGTTGCTTATTGGGGCTTTTGGAAACTGATTATTGCCTTTGTGTATCGGAGGGTGTGATTTAATTTTTCCTCGATTAAATAACCTGAGGTTCTGGTTAGCTCCGAACGCTCTTTATTTATTAATCTTATCTTTTATAACAGAAAAAGGGGCTGGTACAGGTTGAACTATTTATCCTCCTCTATCATCTGGTCTGTATCATACTGGGCCTGCAGTTGATATTTTAATTACTTCTCTTCATTTGATTGGATTAAGCTCTTTATTAGGGTCTATTAATTTTGTCAGGACTAATAAGAATATGCCAACAGTTAAGATAAAAGGGGAAA
>Bay_Site3_Male10
TTTTTGAAAAACGAAAGATTAtATAACGTGGTGGTGACTACCCACGCTCTTGTTATGATCTTTTTTGCTGTTATACCGTTGCTTATTGGGGCTTTTGGAAATTGATTATTGCCTTTGTGTATCGGAGGGTGTGATTTAATTTTTCCTCGATTAAATAACCTGAGGTTCTGGTTAGCTCCGAACGCTCTTTATTTATTAATCTTATCTTTTATAACAGAAAAAGGGGCTGGTACAGGTTGAACTATTTATCCTCCTCTATCATCTGGTCTGTATCATACTGGGCCTGCAGTTGATATTTTAATTACTTCTCTTCATTTGATTGGATTAAGCTCTTTATTAGGGTCTATTAATTTTGTCAGGACTAATAAGAATATGCCAACAGTTAAGATAAAAGGGGAAA
>Bay_Site3_Female1
TTTTTGAAAAACGAAAGATTATATAACGTGGTGGTGACTACCCACGCTCTTGTTATAATCTTTTTTGCTGTTATACCGTTGCTTATTGGGGCTTTTGGAAATTGATTATTGCCTTTGTGTATCGGAGGGTGTGATTTAATCTTTCCTCGATTAAATAACCTGAGGTTCTGGTTAGCTCCGAACGCTCTTTATTTATTAATCTTATCTTTTATAACAGAAAAAGGGGCTGGTACAGGTTGAACTATTTATCCTCCTTTATCATCTGGTTTGTATCATACTGGGCCTGCAGTTGATATTTTAATTACTTCTCTTCATTTGATTGGATTAAGTTCTTTATTAGGGTCTATTAATTTTGTCAGGACTAATAAGAATATGCCAACAGTTAAGATAAAAGGGGAAA
>Bay_Site3_Female2
TTTTTGAAAAACGAAAGATTATATAACGTGGTGGTGACTACCCACGCTCTTGTTATAATCTTTTTTGCTGTTATACCGTTGCTTATTGGGGCTTTTGGAAACTGATTATTGCCTTTGTGTATCGGAGGGTGTGATTTAATTTTTCCTCGATTAAATAACCTGAGGTTCTGGTTAGCTCCGAACGCTCTTTATTTATTAATCTTATCTTTTATAACAGAAAAAGGGGCTGGTACAGGTTGAACTATTTATCCTCCTCTATCATCTGGTCTGTATCATACCGGGCCTGCAGTTGATATTTTAATTACTTCTCTTCATTTGATTGGATTAAGCTCTTTATTAGGGTCTATTAATTTTGTCAGGACTAATAAGAATATGCCAACAGTTAAGATAAAAGGGGAAA
>Bay_Site3_Female3
TTTTTGAAAAACGAAAGATTATATAACGTGGTGGTGACTACCCACGCTCTTGTTATAATCTTTTTTGCTGTTATACCGTTGCTTATTGGGGCTTTTGGAAACTGATTATTGCCTTTGTGTATCGGAGGGTGTGATTTAATCTTTCCTCGATTAAATAACCTGAGGTTCTGGCTAGCTCCGAACGCTCTTTATTTATTAATCTTATCTTTTATAACAGAAAAAGGGGCTGGTACAGGTTGAACTATTTATCCTCCTCTATCATCTGGTCTGTATCATACTGGGCCTGCAGTTGATATTTTAATTACTTCTCTTCATTTGATTGGATTAAGCTCTTTATTAGGGTCTATTAATTTTGTCAGGACTAATAAGAATATGCCAACAGTTAAGATAAAAGGGGAAA
>Bay_Site3_Female4
TTTTTGAAAAACGAAAGATTATATAACGTGGTGGTGACTACCCACGCTCTTGTTATAATCTTTTTTGCTGTTATACCGTTGCTTATTGGAGCTTTTGGAAATTGATTATTGCCTTTGTGTATTGGAGGGTGTGATTTAATTTTTCCTCGATTAAATAATTTGAGGTTCTGGTTAGCTCCGAATGCTCTTTATTTATTGATCTTATCTTTTATAACAGAAAAAGGGGCTGGTACAGGTTGAACTATTTACCCTCCTCTATCATCTGGTCTATATCATACTGGGCCTGCAGTTGATATTTTAATTACCTCTCTTCACTTGATTGGATTAAGCTCTTTATTAGGATCTATTAATTTTGTCAGGACTAATAAGAATATGCCAACAGTTAAGATAAAAGGGGAAA
>Bay_Site3_Female5
TTTTTGAAAAACGAAAGATTATATAACGTGGTGGTGACTACCCACGCTCTTGTTATAATCTTTTTTGCTGTTATACCGTTGCTTATTGGGGCTTTTGGAAACTGATTATTGCCTTTGTGTATCGGAGGGTGTGATTTAATTTTTCCTCGATTAAATAACCTGAGGTTCTGGTTAGCTCCGAACGCTCTTTATTTATTAATCTTATCTTTTATAACAGAAAAAGGGGCTGGTACAGGTTGAACTATTTATCCTCCTCTATCATCTGGTCTGTATCATACTGGGCCTGCAGTTGATATTTTAATTACTTCTCTTCATTTGATTGGATTAAGCTCTTTATTAGGGTCTATTAATTTTGTCAGGACTAATAAGAATATGCCAACAGTTAAGATAAAAGGGGAAA
>Bay_Site3_Female6
TTTTTGAAAAACGAAAGATTATATAACGTGGTGGTGACTACCCACGCTCTTGTTATAATCTTTTTTGCTGTTATACCGTTGCTTATTGGGGCTTTTGGAAACTGATTATTGCCTTTGTGTATCGGAGGGTGTGATTTAATCTTTCCTCGATTAAATAACCTGAGGTTCTGGTTAGCTCCGAACGCTCTTTATTTATTAATCTTATCTTTTATAACAGAAAAAGGGGCTGGTACAGGTTGAACTATTTATCCTCCTCTATCATCTGGTCTGTATCATACTGGGCCTGCAGTTGATATTTTAATTACTTCTCTTCATTTGATTGGATTAAGCTCTTTATTAGGGTCTATTAATTTTGTCAGGACTAATAAGAATATGCCAACAGTTAAGATAAAAGGGGAAA
>Bay_Site3_Female7
TTTTTGAAAAACGAAAGATTATATAACGTGGTGGTGACTACCCACGCTCTTGTTATAATCTTTTTTGCTGTTATACCGTTGCTTATTGGGGCTTTTGGAAACTGATTATTGCCTTTGTGTATCGGAGGGTGTGATTTAATCTTTCCTCGATTAAATAACCTGAGGTTCTGGTTAGCTCCGAACGCTCTTTATTTATTAATCTTATCTTTTATAACAGAAAAAGGGGCTGGTACAGGTTGAACTATTTATCCTCCTCTATCATCTGGTCTGTATCATACTGGGCCTGCAGTTGATATTTTAATTACTTCTCTTCATTTGATTGGATTAAGCTCTTTATTAGGGTCTATTAATTTTGTCAGGACTAATAAGAATATGCCAACAGTTAAGATAAAAGGGGAAA
>Bay_Site3_Female8
TTTTTGAAAAACGAAAGATTATATAACGTGGTGGTGACTACCCACGCTCTTGTTATAATCTTTTTTGCTGTTATACCGTTGCTTATTGGGGCTTTTGGAAACTGATTATTGCCTTTGTGTATCGGAGGGTGTGATTTAATTTTTCCTCGATTAAATAACCTGAGGTTCTGGTTAGCTCCGAACGCTCTTTATTTATTAATCTTATCTTTTATAACAGAAAAAGGGGCTGGTACAGGTTGAACTATTTATCCTCCTCTATCATCTGGTCTGTATCATACTGGGCCTGCAGTTGATATTTTAATTACTTCTCTTCATTTGATTGGATTAAGCTCTTTATTAGGGTCTATTAATTTTGTCAGGACTAATAAGAATATGCCAACAGTTAAGATAAAAGGGGAAA
>Bay_Site3_Female9
TTTTTGAAAAACGAAAGATTATATAACGTGGTGGTGACTACTCACGCTCTTGTTATAATCTTTTTTGCTGTTATACCGTTGCTTATTGGGGCTTTTGGAAACTGATTATTGCCTTTGTGTATCGGAGGGTGTGACTTAATTTTTCCTCGATTAAATAATCTGAGGTTCTGGTTAGCTCCGAACGCTCTTTATTTATTAATTTTATCTTTTATAACAGAAAAAGGGGCTGGTACAGGTTGAACTATTTATCCTCCTCTATCATCTGGTCTGTATCATACTGGGCCTGCAGTTGATATTTTAATTACTTCTCTTCATTTGATTGGATTAAGCTCTTTATTAGGGTCTATTAATTTTGTCAGGACTAATAAGAATATGCCAACAGTTAAGATAAAAGGGGAAA
>Bay_Site3_Female10
TTTTTGAAAAACGAAAGATTATATAACGTGGTGGTGACTACTCACGCTCTTGTTATAATCTTTTTTGCTGTTATACCGTTGCTTATTGGGGCTTTTGGAAACTGATTATTGCCTTTGTGTATCGGAGGGTGTGACTTAATTTTTCCTCGATTAAATAATCTGAGGTTCTGGTTAGCTCCGAACGCTCTTTATTTATTAATTTTATCTTTTATAACAGAAAAAGGGGCTGGTACAGGTTGAACTATTTATCCTCCTCTATCATCTGGTCTGTATCATACTGGGCCTGCAGTTGATATTTTAATTACTTCTCTTCATTTGATTGGATTAAGCTCTTTATTAGGGTCTATTAATTTTGTCAGGACTAATAAGAATATGCCAACAGTTAAGATAAAAGGGGAAA
>Bay_Site4_Male1
TTTTTGAAAAACGAAAGATTATATAACGTGGTGGTGACTACCCACGCTCTTGTTATAATCTTTTTTGCTGTTATACCGTTGCTTATTGGGGCTTTTGGAAATTGATTATTGCCTTTGTGTATCGGAGGGTGTGATTTAATCTTTCCTCGATTAAATAACCTGAGGTTCTGGTTAGCTCCGAACGCTCTTTATTTATTAATCTTATCTTTTATAACAGAAAAAGGGGCTGGTACAGGTTGAACTATTTATCCTCCTCTATCATCTGGTCTGTATCATACTGGGCCTGCAGTTGATATTTTAATTACTTCTCTTCATTTGATTGGATTAAGCTCTTTATTAGGGTCTATTAATTTTGTCAGGACTAATAAGAATATGCCAACAGTTAAGATAAAAGGGGAAA
>Bay_Site4_Male2
TTTTTGAAAAACGAAAGATTATATAACGtGGTGGTGACTACCCACGCTCTTGTTATAATCTTTTTTGCTGTTATACCGTTGCTTATTGGGGCTTTTGGAAACTGATTATTGCCTTTGTGTATCGGAGGGTGTGATTTAATCTTTCCTCGATTAAATAACCTGAGGTTCTGGTTAGCTCCGAACGCTCTTTATTTATTAATCTTATCTTTTATAACAGAAAAAGGGGCTGGTACAGGTTGAACTATTTATCCTCCTCTATCATCTGGTCTGTATCATACTGGGCCTGCAGTTGATATTTTAATTACTTCTCTTCATTTGATTGGATTAAGCTCTTTATTAGGGTCTATTAATTTTGTCAGGACTAATAAGAATATGCCAACAGTTAAGATAAAAGGGGAAA
>Bay_Site4_Male3
TTTTTGAAAAACgAAAGATTATATAACGTGGTGGTGACTACCCACGCTCTTGTTATAATCTTTTTTGCTGTTATACCGTTGCTCATTGGGGCTTTTGGAAACTGATTATTGCCTTTGTGTATCGGAGGGTGTGATTTAATCTTTCCTCGATTAAATAACCTGAGGTTCTGGTTAGCTCCGAACGCTCTTTATTTATTAATCTTATCTTTTATAACAGAAAAAGGGGCTGGTACAGGTTGAACTATTTATCCTCCTCTATCATCTGGTCTGTATCATACTGGGCCTGCAGTTGATATTTTAATTACTTCTCTTCATTTGATTGGATTAAGCTCTTTATTAGGGTCTATTAATTTTGTCAGGACTAATAAGAATATGCCAACAGTTAAGATAAAAGGGGAAA
>Bay_Site4_Male4
TTTTTGAAAAACGAAAGATTATATAACGTGGTGGTGACTACCCACGCTCTTGTTATAATCTTTTTTGCTGTTATACCGTTGCTTATTGGGGCTTTTGGAAACTGATTATTGCCTTTGTGTATCGGAGGGTGTGATTTAATCTTTCCTCGATTAAATAACCTGAGGTTCTGGTTAGCTCCGAACGCTCTTTATTTATTAATCTTATCTTTTATAACAGAAAAAGGGGCTGGTACAGGTTGAACTATTTATCCTCCTCTATCATCTGGTCTGTATCATACTGGGCCTGCAGTTGATATTTTAATTACTTCTCTTCATTTGATTGGATTAAGCTCTTTATTAGGGTCTATTAATTTTGTCAGGACTAATAAGAATATGCCAACAGTTAAGATAAAAGGGGAAA
>Bay_Site4_Male5
TTTTTGAAAAACGAAAGATTATATAACGTGGTGGTGACTACCCACGCTCTTGTTATAATCTTTTTTGCTGTTATACCGTTGCTTATTGGGGCTTTTGGAAACTGATTATTGCCTTTGTGTATCGGAGGGTGTGATTTAATCTTTCCTCGATTAAATAACCTGAGGTTCTGGTTAGCTCCGAACGCTCTTTATTTATTAATCTTATCTTTTATAACAGAAAAAGGGGCTGGTACAGGTTGAACTATTTATCCTCCTCTATCATCTGGTCTGTATCATACTGGGCCTGCAGTTGATATTTTAATTACTTCTCTTCATTTGATTGGATTAAGCTCTTTATTAGGGTCTATTAATTTTGTCAGGACTAATAAGAATATGCCAACAGTTAAGATAAAAGGGGAAA
>Bay_Site4_Male6
TTTTTGAAAAACGAAAGATTATATAACGtGGTGGTGACTACCCACGCTCTTGTTATAATCTTTTTTGCTGTTATACCGTTGCTTATTGGGGCTTTTGGAAACTGATTATTGCCTTTGTGTATCGGAGGGTGTGATTTAATCTTTCCTCGATTAAATAACCTGAGGTTCTGGCTAGCTCCGAACGCTCTTTATTTATTAATCTTATCTTTTATAACAGAAAAAGGGGCTGGTACAGGTTGAACTATTTATCCTCCTCTATCATCTGGTCTGTATCATACTGGGCCTGCAGTTGATATTTTAATTACTTCTCTTCATTTGATTGGATTAAGCTCTTTATTAGGGTCTATTAATTTTGTCAGGACTAATAAGAATATGCCAACAGTTAAGATAAAAGGGGAAA
>Bay_Site4_Male7
TTTTTGAAAAACGAAAGATTATATAACGTGGTGGTGACTACCCACGCTCTTGTTATAATCTTTTTTGCTGTTATACCGTTGCTTATTGGGGCTTTTGGAAACTGATTATTGCCTTTGTGCATCGGAGGGTGTGATTTAATCTTTCCTCGATTAAATAACCTGAGGTTCTGGTTAGCTCCGAACGCTCTTTATTTATTAATCTTATCTTTTATAACAGAAAAAGGGGCTGGTACAGGTTGAACTATTTATCCTCCTCTATCATCTGGTCTGTATCATACTGGGCCTGCAGTTGATATTTTAATTACTTCTCTTCATTTGATTGGATTAAGCTCTTTATTAGGGTCTATTAATTTTGTCAGGACTAATAAGAATATGCCAACAGTTAAGATAAAAGGGGAAA
>Bay_Site4_Male8
TTTTTGAAAAACGAAAGATTATATAACGTGGTGGTGACTACCCACGCTCTTGTTATAATCTTTTTTGCTGTTATACCGTTGCTTATTGGGGCTTTTGGAAACTGATTATTGCCTTTGTGTATCGGAGGGTGTGATTTAATCTTTCCTCGATTAAATAACCTGAGGTTCTGGTTAGCTCCGAACGCTCTTTATTTATTAATCTTATCTTTTATAACAGAAAAAGGGGCTGGTACAGGTTGAACTATTTATCCTCCTCTATCATCTGGTCTGTATCATACTGGGCCTGCAGTTGATATTTTAATTACTTCTCTTCATTTGATTGGATTAAGCTCTTTATTAGGGTCTATTAATTTTGTCAGGACTAATAAGAATATGCCAACAGTTAAGATAAAAGGGGAAA
>Bay_Site4_Male9
TTTTTGAAAAACGAAAGATTAtATAACGtGGTGGTGACTACCCACGCTCTTGTTATAATCTTTTTTGCTGTTATACCGTTGCTTATTGGGGCTTTTGGAAATTGATTATTGCCTTTGTGTATTGGAGGGTGTGATTTAATTTTTCCTCGATTAAATAATTTGAGGTTCTGGTTAGCTCCGAATGCTCTTTATTTATTGATCTTATCTTTTATAACAGAAAAAGGGGCTGGTACAGGTTGAACTATTTACCCTCCTCTATCATCTGGTCTATATCATACTGGGCCTGCAGTTGATATTTTAATTACCTCTCTTCACTTGATTGGATTAAGCTCTTTATTAGGATCTATTAATTTTGTCAGGACTAATAAGAATATGCCAACAGTTAAGATAAAAGGGGAAA
>Bay_Site4_Male10
TTTTTGAAAAACGAAAGATTAtATAACGTGGTGGTGACTACTCACGCTCTTGTTATAATCTTTTTTGCTGTTATACCGTTGCTTATTGGGGCTTTTGGAAACTGATTATTGCCTTTGTGTATCGGAGGGTGTGACTTAATTTTTCCTCGATTAAATAACCTGAGGTTCTGGTTAGCTCCGAACGCTCTTTATTTATTAATTTTATCTTTTATAACAGAAAAAGGGGCTGGTACAGGTTGAACTATTTATCCTCCTCTATCATCTGGTCTGTATCATACTGGGCCTGCAGTTGATATTTTAATTACTTCTCTTCATTTGATTGGATTAAGCTCTTTATTAGGGTCTATTAATTTTGTCAGGACTAATAAGAATATGCCAACAGTTAAGATAAAAGGGGAAA
>Bay_Site4_Female1
TTTTTGAAAAACGAAAGATTATATAACGTGGTGGTGACTACCCACGCTCTTGTTATAATCTTTTTTGCTGTTATACCGTTGCTTATTGGGGCTTTTGGAAATTGATTATTGCCTTTGTGTATTGGAGGGTGTGATTTAATTTTTCCTCGATTAAATAATTTGAGGTTCTGGTTAGCTCCGAATGCTCTTTATTTATTGATCTTATCTTTTATAACAGAAAAAGGGGCTGGTACAGGTTGAACTATTTACCCTCCTCTATCATCTGGTCTATATCATACTGGGCCTGCAGTTGATATTTTAATTACCTCTCTTCACTTGATTGGATTAAGCTCTTTATTAGGATCTATTAATTTTGTCAGGACTAATAAGAATATGCCAACAGTTAAGATAAAAGGGGAAA
>Bay_Site4_Female2
TTTTTGAAAAACGAAAGATTATATAACGTGGTGGTGACTACCCACGCTCTTGTTATAATCTTTTTTGCTGTTATACCGTTGCTTATTGGGGCTTTTGGAAACTGATTATTGCCTTTGTGTATCGGAGGGTGTGATTTAATTTTTCCTCGATTAAATAACCTGAGGTTCTGGTTAGCTCCGAACGCTCTTTATTTATTAATCTTATCTTTTATAACAGAAAAAGGGGCTGGTACAGGTTGAACTATTTATCCTCCTCTATCATCTGGTCTGTATCATACTGGGCCTGCAGTTGATATTTTAATTACTTCTCTTCATTTGATTGGATTAAGCTCTTTATTAGGGTCTATTAATTTTGTCAGGACTAATAAGAATATGCCAACAGTTAAGATAAAAGGGGAAA
>Bay_Site4_Female3
TTTTTGAAAAACGAAAGATTATATAACGTGGTGGTGACTACCCACGCTCTTGTTATAATCTTTTTTGCTGTTATACCGTTGCTTATTGGGGCTTTTGGAAACTGATTATTGCCTTTGTGTATCGGAGGGTGTGATTTAATCTTTCCTCGATTAAATAACCTGAGGTTCTGGTTAGCTCCGAACGCTCTTTATTTATTAATCTTATCTTTTATAACAGAAAAAGGGGCTGGTACAGGTTGAACTATTTATCCTCCTCTATCATCTGGTCTGTATCATACTGGGCCTGCAGTTGATATTTTAATTACTTCTCTTCATTTGATTGGATTAAGCTCTTTATTAGGGTCTATTAATTTTGTCAGGACTAATAAGAATATGCCAACAGTTAAGATAAAAGGGGAAA
>Bay_Site4_Female4
TTTTTGAAAAACGAAAGATTATATAACGTGGTGGTGACTACCCACGCTCTTGTTATAATCTTTTTTGCTGTTATACCGTTGCTTATTGGGGCTTTTGGAAACTGATTATTGCCTTTGTGTATCGGAGGGTGTGATTTAATCTTTCCTCGATTAAATAACCTGAGGTTCTGGTTAGCTCCGAACGCTCTTTATTTATTAATCTTATCTTTTATAACAGAAAAAGGGGCTGGTACAGGTTGAACTATTTACCCTCCTCTATCATCTGGTCTGTATCATACTGGGCCTGCAGTTGATATTTTAATTACTTCTCTTCATTTGATTGGATTAAGCTCTTTATTAGGGTCTATTAATTTTGTCAGGACTAATAAGAATATGCCAACAGTTAAGATAAAAGGGGAAA
>Bay_Site4_Female5
TTTTTGAAAAACGAAAGATTATATAACGTGGTGGTGACTACCCACGCTCTTGTTATAATCTTTTTTGCTGTTATACCGTTGCTTATTGGGGCTTTTGGAAACTGATTATTGCCTTTGTGTATCGGAGGGTGTGATTTAATCTTCCCTCGATTAAATAACCTGAGGTTCTGGTTAGCTCCGAACGCTCTTTATTTATTAATCTTATCTTTTATAACAGAAAAAGGGGCTGGTACAGGTTGAACTATTTATCCTCCTCTATCATCTGGTCTGTATCATACTGGGCCTGCAGTTGATATTTTAATTACTTCTCTTCATTTGATTGGATTAAGCTCTTTATTAGGGTCTATTAATTTTGTCAGGACTAATAAGAACATGCCAACAGTTAAGATAAAAGGGGAAA
>Bay_Site4_Female6
TTTTTGAAAAACGAAAGATTATATAACGTGGTGGTGACTACCCACGCTCTTGTTATAATCTTTTTTGCTGTTATACCGTTGCTTATTGGGGCTTTTGGAAATTGATTATTGCCTTTGTGTATTGGAGGGTGTGATTTAATTTTTCCTCGATTAAATAATTTGAGGTTCTGGTTAGCTCCGAATGCTCTTTATTTATTGATCTTATCTTTTATAACAGAAAAAGGGGCTGGTACAGGTTGAACTATTTACCCTCCTCTATCATCTGGTCTATATCATACTGGGCCTGCAGTTGATATTTTAATTACCTCTCTTCACTTGATTGGATTAAGCTCTTTATTAGGATCTATTAATTTTGTCAGGACTAATAAGAATATGCCAACAGTTAAGATAAAAGGGGAAA
>Bay_Site4_Female7
TTTTTGAAAAACGAAAGATTATATAACGTGGTGGTGACTACCCACGCTCTTGTTATAATCTTTTTTGCTGTTATACCGTTGCTTATTGGGGCTTTTGGAAACTGATTATTGCCTTTGTGTATCGGAGGGTGTGATTTAATCTTTCCTCGATTAAATAACCTGAGGTTCTGGTTAGCTCCGAACGCTCTTTATTTATTAATCTTATCTTTTATAACAGAAAAAGGGGCTGGTACAGGTTGAACTATTTATCCTCCTCTATCATCTGGTCTGTATCATACTGGGCCTGCAGTTGATATTTTAATTACTTCTCTTCATTTGATTGGATTAAGCTCTTTATTAGGGTCTATTAATTTTGTCAGGACTAATAAGAATATGCCAACAGTTAAGATAAAAGGGGAAA
>Bay_Site4_Female8
TTTTTGAAAAACGAAAGATTATATAACGTGGTGGTGACTACCCACGCTCTTGTTATAATCTTTTTTGCTGTTATACCGTTGCTTATTGGGGCTTTTGGAAACTGATTATTGCCTTTGTGTATCGGAGGGTGTGATTTAATCTTTCCTCGATTAAATAACCTGAGGTTCTGGTTAGCTCCGAACGCTCTTTATTTATTAATCTTATCTTTTATAACAGAAAAAGGGGCTGGTACAGGTTGAACTATTTATCCTCCTCTATCATCTGGTCTGTATCATACTGGGCCTGCAGTTGATATTTTAATTACTTCTCTTCATTTGATTGGATTAAGCTCTTTATTAGGGTCTATTAATTTTGTCAGGACTAATAAGAATATGCCAACAGTTAAGATAAAAGGGGAAA
>Bay_Site4_Female9
TTTTTGAAAAACGAAaGATTATATAACGtGGTGGTGACTACCCACGCTCTTGTTATAATCTTTTTTGCTGTTATACCGTTGCTTATTGGGGCTTTTGGAAACTGATTATTGCCTTTGTGTATCGGAGGGTGTGATTTAATTTTTCCTCGATTAAATAACCTGAGGTTCTGGTTAGCTCCGAACGCTCTTTATTTATTAATCTTATCTTTTATAACAGAAAAAGGGGCTGGTACAGGTTGAACTATTTATCCTCCTCTATCATCTGGTCTGTATCATACTGGGCCTGCAGTTGATATTTTAATTACTTCTCTTCATTTGATTGGATTAAGCTCTTTATTAGGGTCTATTAATTTTGTCAGGACTAATAAGAATATGCCAACAGTTAAGATAAAAGGGGAAA
>Bay_Site4_Female10
TTTTTGAAAAACGAAAGATTATATAACGTGGTGGTGACTACCCACGCTCTTGTTATAATCTTTTTTGCTGTTATACCGTTGCTTATTGGGGCTTTTGGAAACTGATTATTGCCTTTGTGTATCGGAGGGTGTGATTTAATCTTTCCTCGATTAAATAACCTGAGGTTCTGGTTAGCTCCGAACGCTCTTTATTTATTAATCTTATCTTTTATAACAGAAAAAGGGGCTGGTACAGGTTGAACTATTTATCCTCCTCTATCATCTGGTCTGTATCATACTGGGCCTGCAGTTGATATTTTAATTACTTCTCTTCATTTGATTGGATTAAGCTCTTTATTAGGGTCTATTAATTTTGTCAGGACTAATAAGAATATGCCAACAGTTAAGATAAAAGGGGAAA
