# Supplementary material for: Mitochondrial DNA paradox: sex-specific genetic structure in a marine mussel – despite maternal inheritance and passive dispersal
Source: BMC Genet. 2012 Jun 13;13:45. doi: 10.1186/1471-2156-13-45 (PMC3465189; doi:10.1186/1471-2156-13-45)
Supplement: Additional file 2 — ITS-2 sequences. [file 1471-2156-13-45-S2.fas]

>Coast_Site1_Female2_Allele1
TAGTGCTTCGTCACCTCAAATGCAGACAGGTCCCGCCACTGTCAATCTTGCCTCGCCGGCCGAACAGGGACGCTCGTTTTGGGCTGTATAAAACGCGTTCCCGTTTAACCACGTCGCAAGTCGGTGCGTCGGAGACCCAGTTTTCTCGGCTCGATAAGTTGTCTTCGTGTCAACCTATCATCCATCCGACCTCAGATCAGACGAGAGTACCCGCTG
>Coast_Site1_Female2_Allele2
TAGTGCTTCGTCACCTCAAATGCAGACAGGTCCCGCCACTGTCAATCTTGCCTCGCCGGCCGAACAGGGACGCTCGTTTTGGGCTGTATAAAACGCGTTCCCGTTTAACCACGTCGCAAGTCGGTGCGTCGGAGACCCAGTTTTCTCGGCTCGATAAGTTGTCTTCGTGTCAACCTATCATCCATCCGACCTCAGATCAGACGAGAGTACCCGCTG
>Coast_Site1_Female3_Allele1
TAGTGCTTCGTCACCTCAAATGCAGACAGGTCCCGCCACTGTCAATCTTGCCTCGCCGGCCGAACAGGGACGCTCGTTTTGGGCTGTATAAAACGCGTTCCCGTTTAACCACGTCGCAAGTCGGTGCGTCGGAGACCCAGTTTTCTCGGCTCGATAAGTTGTCTTCGTGTCAACCTATCATCCATCCGACCTCAGATCAGACGAGAGTACCCGCTG
>Coast_Site1_Female3_Allele2
TAGTGCTTCGTCACCTCAAATGCAGACAGGTCCCGCCACTGTCAATCTTGCCTCGCCGGCCGAACAGGGACGCTCGTTTTGGGCTGTATAAAACGCGTTCCCGTTTAACCACGTCGCAAGTCGGTGCGTCGGAGACCCAGTTTTCTCGGCTCGATAAGTTGTCTTCGTGTCAACCTATCATCCATCCGACCTCAGATCAGACGAGAGTACCCGCTG
>Coast_Site1_Female4_Allele1
TAGTGCTTCGTCACCTCAAATGCAGACAGGTCCCGCCACTGTCAATCTTGCCTCGCCGGCCGAACAGGGACGCTCGTTTTGGGCTGTATAAAACGCGTTCCCGTTTAACCACGTCGCAAGTCGGTGCGTCGGAGACCCAGTTTTCTCGGCTCGATAAGTTGTCTTCGTGTCAACCTATCATCCATCCGACCTCAGATCAGACGAGAGTACCCGCTG
>Coast_Site1_Female4_Allele2
TAGTGCTTCGTCACCTCAAATGCAGACAGGTCCCGCCACTGTCAATCTTGCCTCGCCGGCCGAACAGGGACGCTCGTTTTGGGCTGTATAAAACGCGTTCCCGTTTAACCACGTCGCAAGTCGGTGCGTCGGAGACCCGGTTTTCTCGGCTCGATAAGTTGTCTTCGTGTCAACCTATCATCCATCCGACCTCAGATCAGACGAGAGTACCCGCTG
>Coast_Site1_Female5_Allele1
TAGTGCTTCGTCACCTCAAATGCAGACAGGTCCCGCCACTGTCAATCTTGCCTCGCCGGCCGAACAGGGACGCTCGTTTTGGGCTGTATAAAACGCGTTCCCGTTTAACCACGTCGCAAGTCGGTGCGTCGGAGACCCAGTTTTCTCGGCTCGATAAGTTGTCTTCGTGTCAACCTATCATCCATCCGACCTCAGATCAGACGAGAGTACCCGCTG
>Coast_Site1_Female5_Allele2
TAGTGCTTCGTCACCTCAAATGCAGACAGGTCCCGCCACTGTCAATCTTGCCTCGCCGGCCGAACAGGGACGCTCGTTTTGGGCTGTATAAAACGCGTTCCCGTTTAACCACGTCGCAAGTCGGTGCGTCGGAGACCCGGTTTTCTCGGCTCGATAAGTTGTCTTCGTGTCAACCTATCATCCATCCGACCTCAGATCAGACGAGAGTACCCGCTG
>Coast_Site1_Female7_Allele1
TAGTGCTTCGTCACCTCAAATGCAGACAGGTCCCGCCACTGTCAATCTTGCCTCGCCGGCCGAACAGGGACGCTCGTTTTGGGCTGTATAAAACGCGTTCCCGTTTAACCACGTCGCAAGTCGGTGCGTCGGAGACCCAGTTTTCTCGGCTCGATAAGTTGTCTTCGTGTCAACCTATCATCCATCCGACCTCAGATCAGACGAGAGTACCCGCTG
>Coast_Site1_Female7_Allele2
TAGTGCTTCGTCACCTCAAATGCAGACAGGTCCCGCCACTGTCAATCTTGCCTCGCCGGCCGAACAGGGACGCTCGTTTTGGGCTGTATAAAACGCGTTCCCGTTTAACCACGTCGCAAGTCGGTGCGTCGGAGACCCAGTTTTCTCGGCTCGATAAGTTGTCTTCGTGTCATCCTATCATCCATCCGACCTCAGATCAGACGAGAGTACCCGCTG
>Coast_Site1_Female8_Allele1
TAGTGCTTCGTCACCTCAAATGCAGACAGGTCCCGCCACTGTCAATCTTGCCTCGCCGGCCGAACAGGGACGCTCGTTTTGGGCTGTATAAAACGCGTTCCCGTTTAACCACGTCGCAAGTCGGTGCGTCGGAGACCCAGTTTTCTCGGCTCGATAAGTTGTCTTCGTGTCAACCTATCATCCATCCGACCTCAGATCAGACGAGAGTACCCGCTG
>Coast_Site1_Female8_Allele2
TAGTGCTTCGTCACCTCAAATGCAGACAGGTCCCGCCACTGTCAATCTTGCCTCGCCGGCCGAACAGGGACGCTCGTTTTGGGCTGTATAAAACGCGTTCCCGTTTAACCACGTCGCAAGTCGGTGCGTCGGAGACCCAGTTTTCTCGGCTCGATAAGTTGTCTTCGTGTCAACCTATCATCCATCCGACCTCAGATCAGACGAGAGTACCCGCTG
>Coast_Site1_Female9_Allele1
TAGTGCTTCGTCACCTCAAATGCAGACAGGTCCCGCCACTGTCAATCTTGCCTCGCCGGCCGAACAGGGACGCTCGTTTTGGGCTGTATAAAACGCGTTCCCGTTTAACCACGTCGCAAGTCGGTGCGTCGGAGACCCAGTTTTCTCGGCTCGATAAGTTGTCTTCGTGTCAACCTATCATCCATCCGACCTCAGATCAGACGAGAGTACCCGCTG
>Coast_Site1_Female9_Allele2
TAGTGCTTCGTCACCTCAAATGCAGACAGGTCCCGCCACTGTCAATCTTGCCTCGCCGGCCGAACAGGGACGCTCGTTTTGGGCTGTATAAAACGCGTTCCCGTTTAACCACGTCGCAAGTCGGTGCGTCGGAGACCCAGTTTTCTCGGCTCGATAAGTTGTCTTCGTGTCAGCCTATCATCCATCCGACCTCAGATCAGACGAGAGTACCCGCTG
>Coast_Site1_Female10_Allele1
TAGTGCTTCGTCACCTCAAATGCAGACAGGTCCCGCCACTGTCAATCTTGCCTCGCCGGCCGAACAGGGACGCTCGTTTTGGGCTGTATAAAACGCGTTCCCGTTTAACCACGTCGCAAGTCGGTGCGTCGGAGACCCAGTTTTCTCGGCTCGATAAGTTGTCTTCGTGTCAACCTATCATCCATCCGACCTCAGATCAGACGAGAGTACCCGCTG
>Coast_Site1_Female10_Allele2
TAGTGCTTCGTCACCTCAAATGCAGACAGGTCCCGCCACTGTCAATCTTGCCTCGCCGGCCGAACAGGGACGCTCGTTTTGGGCTGTATAAAACGCGTTCCCGTTTAACCACGTCGCAAGTCGGTGCGTCGGAGACCCAGTTTTCTCGGCTCGATAAGTTGTCTTCGTGTCAACCTATCATCCATCCGACCTCAGATCAGACGAGAGTACCCGCTG
>Coast_Site2_Female1_Allele1
TAGTGCTTCGTCACCTCAAATGCAGACAGGTCCCGCCACTGTCAATCTTGCCTCGCCGGCCGAACAGGGACGCTCGTTTTGGGCTGTATAAAACGCGTTCCCGTTTAACCACGTCGCAAGTCGGTGCGTCGGAGACCCAGTTTTCTCGGCTCGATAAGTTGTCTTCGTGTCAACCTATCATCCATCCGACCTCAGATCAGACGAGAGTACCCGCTG
>Coast_Site2_Female1_Allele2
TAGTGCTTCGTCACCTCAAATGCAGACAGGTCCCGCCACTGTCAATCTTGCCTCGCCGGCCGAACAGGGACGCTCGTTTTGGGCTGTATAAAACGCGTTCCCGTTTAACCACGTCGCAAGTCGGTGCGTCGGAGACCCAGTTTTCTCGGCTCGATAAGTTGTCTTCGTGTCAACCTATCATCCATCCGACCTCAGATCAGACGAGAGTACCCGCTG
>Coast_Site2_Female2_Allele1
TAGTGCTTCGTCACCTCAAATGCAGACAGGTCCCGCCACTGTCAATCTTGCCTCGCCGGCCGAACAGGGACGCTCGTTTTGGGCTGTATAAAACGCGTTCCCGTTTAACCACGTCGCAAGTCGGTGCGTCGGAGACCCAGTTTTCTCGGCTCGATAAGTTGTCTTCGTGTCAACCTATCATCCATCCGACCTCAGATCAGACGAGAGTACCCGCTG
>Coast_Site2_Female2_Allele2
TAGTGCTTCGTCACCTCAAATGCAGACAGGTCCCGCCACTGTCAATCTTGCCTCGCCGGCCGAACAGGGACGCTCGTTTTGGGCTGTATAAAACGCGTTCCCGTTTAACCACGTCGCAAGTCGGTGCGTCGGAGACCCGGTTTTCTCGGCTCGATAAGTTGTCTTCGTGTCAACCTATCATCCATCCGACCTCAGATCAGACGAGAGTACCCGCTG
>Coast_Site2_Female3_Allele1
TAGTGCTTCGTCACCTCAAATGCAGACAGGTCCCGCCACTGTCAATCTTGCCTCGCCGGCCGAACAGGGACGCTCGTTTTGGGCTGTATAAAACGCGTTCCCGTTTAACCACGTCGCAAGTCGGTGCGTCGGAGACCCAGTTTTCTCGGCTCGATAAGTTGTCTTCGTGTCAACCTATCATCCATCCGACCTCAGATCAGACGAGAGTACCCGCTG
>Coast_Site2_Female3_Allele2
TAGTGCTTCGTCACCTCAAATGCAGACAGGTCCCGCCACTGTCAATCTTGCCTCGCCGGCCGAACAGGGACGCTCGTTTTGGGCTGTATAAAACGCGTTCCCGTTTAACCACGTCGCAAGTCGGTGCGTCGGAGACCCAGTTTTCTCGGCTCGATAAGTTGTCTTCGTGTCAACCTATCATCCATCCGACCTCAGATCAGACGAGAGTACCCGCTG
>Coast_Site2_Female4_Allele1
TAGTGCTTCGTCACCTCAAATGCAGACAGGTCCCGCCACTGTCAATCTTGCCTCGCCGGCCGAACAGGGACGCTCGTTTTGGGCTGTATAAAACGCGTTCCCGTTTAACCACGTCGCAAGTCGGTGCGTCGGAGACCCAGTTTTCTCGGCTCGATAAGTTGTCTTCGTGTCAACCTATCATCCATCCGACCTCAGATCAGACGAGAGTACCCGCTG
>Coast_Site2_Female4_Allele2
TAGTGCTTCGTCACCTCAAATGCAGACAGGTCCCGCCACTGTCAATCTTGCCTCGCCGGCCGAACAGGGACGCCCGTTTTGGGCTGTATAAAACGCGTTCCCGTTTAACCACGTCGCAAGTCGGTGCGTCGGAGACCCAGTTTTCTCGGCTCGATAAGTTGTCTTCGTGTCAACCTATCATCCATCCGACCTCAGATCAGACGAGAGTACCCGCTG
>Coast_Site2_Female7_Allele1
TAGTGCTTCGTCACCTCAAATGCAGACAGGTCCCGCCACTGTCAATCTTGCCTCGCCGGCCGAACAGGGACGCTCGTTTTGGGCTGTATAAAACGCGTTCCCGTTTAACCACGTCGCAAGTCGGTGCGTCGGAGACCCAGTTTTCTCGGCTCGATAAGTTGTCTTCGTGTCAACCTATCATCCATCCGACCTCAGATCAGACGAGAGTACCCGCTG
>Coast_Site2_Female7_Allele2
TAGTGCTTCGTCACCTCAAATGCAGACAGGTCCCGCCACTGTCAATCTTGCCTCGCCGGCCGAACAGGGACGCTCGTTTTGGGCTGTATAAAACGCGTTCCCGTTTAACCACGTCGCAAGTCGGTGCGTCGGAGACCCAGTTTTCTCGGCTCGATAAGTTGTCTTCGTGTCAACCTATCATCCATCCGACCTCAGATCAGACGAGAGTACCCGCTG
>Coast_Site2_Female8_Allele1
TAGTGCTTCGTCACCTCAAATGCAGACAGGTCCCGCCACTGTCAATCTTGCCTCGCCGGCCGAACAGGGACGCTCGTTTTGGGCTGTATAAAACGCGTTCCCGTTTAACCACGTCGCAAGTCGGTGCGTCGGAGACCCAGTTTTCTCGGCTCGATAAGTTGTCTTCGTGTCAACCTATCATCCATCCGACCTCAGATCAGACGAGAGTACCCGCTG
>Coast_Site2_Female8_Allele2
TAGTGCTTCGTCACCTCAAATGCAGACAGGTCCCGCCACTGTCAATCTTGCCTCGCCGGCCGAACAGGGACGCTCGTTTTGGGCTGTATAAAACGCGTTCCCGTTTAACCACGTCGCAAGTCGGTGCGTCGGAGACCCAGTTTTCTCGGCTCGATAAGTTGTCTTCGTGTCAACCTATCATCCATCCGACCTCAGATCAGACGAGAGTACCCGCTG
>Coast_Site2_Female9_Allele1
TAGTGCTTCGTCACCTCAAATGCAGACAGGTCCCGCCACTGTCAATCTTGCCTCGCCGGCCGAACAGGGACGCTCGTTTTGGGCTGTATAAAACGCGTTCCCGTTTAACCACGTCGCAAGTCGGTGCGTCGGAGACCCGGTTTTCTCGGCTCGATAAGTTGTCTTCGTGTCAACCTATCATCCATCCGACCTCAGATCAGACGAGAGTACCCGCTG
>Coast_Site2_Female9_Allele2
TAGTGCTTCGTCACCTCAAATGCAGACAGGTCCCGCCACTGTCAATCTTGCCTCGCCGGCCGAACAGGGACGCTCGTTTTGGGCTGTATAAAACGCGTTCCCGTTTAACCACGTCGCAAGTCGGTGCGTCGGAGACCCGGTTTTCTCGGCTCGATAAGTTGTCTTCGTGTCAACCTATCATCCATCCGACCTCAGATCAGACGAGAGTACCCGCTG
>Coast_Site2_Female10_Allele1
TAGTGCTTCGTCACCTCAAATGCAGACAGGTCCCGCCACTGTCAATCTTGCCTCGCCGGCCGAACAGGGACGCTCGTTTTGGGCTGTATAAAACGCGTTCCCGTTTAACCACGTCGCAAGTCGGTGCGTCGGAGACCCAGTTTTCTCGGCTCGATAAGTTGTCTTCGTGTCAACCTATCATCCATCCGACCTCAGATCAGACGAGAGTACCCGCTG
>Coast_Site2_Female10_Allele2
TAGTGCTTCGTCACCTCAAATGCAGACAGGTCCCGCCACTGTCAATCTTGCCTCGCCGGCCGAACAGGGACGCTCGTTTTGGGCTGTATAAAACGCGTTCCCGTTTAACCACGTCGCAAGTCGGTGCGTCGGAGACCCAGTTTTCTCGGCTCGATAAGTTGTCTTCGTGTCAACCTATCATCCATCCGACCTCAGATCAGACGAGAGTACCCGCTG
>Coast_Site3_Female1_Allele1
TAGTGCTTCGTCACCTCAAATGCAGACAGGTCCCGCCACTGTCAATCTTGCCTCGCCGGCCGAACAGGGACGCTCGTTTTGGGCTGTATAAAACGCGTTCCCGTTTAACCACGTCGCAAGTCGGTGCGTCGGAGACCCAGTTTTCTCGGCTCGATAAGTTGTCTTCGTGTCAACCTATCATCCATCCGACCTCAGATCAGACGAGAGTACCCGCTG
>Coast_Site3_Female1_Allele2
TAGTGCTTCGTCACCTCAAATGCAGACAGGTCCCGCCACTGTCAATCTTGCCTCGCCGGCCGAACAGGGACGCTCGTTTTGGGCTGTATAAAACGCGTTCCCGTTTAACCACGTCGCAAGTCGGTGCGTCGGAGACCCAGTTTTCTCGGCTCGATAAGTTGTCTTCGTGTCAACCTATCATCCATCCGACCTCAGATCAGACGAGAGTACCCGCTG
>Coast_Site3_Female2_Allele1
TAGTGCTTCGTCACCTCAAATGCAGACAGGTCCCGCCACTGTCAATCTTGCCTCGCCGGCCGAACAGGGACGCTCGTTTTGGGCTGTATAAAACGCGTTCCCGTTTAACCACGTCGCAAGTCGGTGCGTCGGAGACCCAGTTTTCTCGGCTCGATAAGTTGTCTTCGTGTCAACCTATCATCCATCCGACCTCAGATCAGACGAGAGTACCCGCTG
>Coast_Site3_Female2_Allele2
TAGTGCTTCGTCACCTCAAATGCAGACAGGTCCCGCCACTGTCAATCTTGCCTCGCCGGCCGAACAGGGACGCTCGTTTTGGGCTGTATAAAACGCGTTCCCGTTTAACCACGTCGCAAGTCGGTGCGTCGGAGACCCAGTTTTCTCGGCTCGATAAGTTGTCTTCGTGTCAACCTATCATCCATCCGACCTCAGATCAGACGAGAGTACCCGCTG
>Coast_Site3_Female4_Allele1
TAGTGCTTCGTCACCTCAAATGCAGACAGGTCCCGCCACTGTCAATCTTGCCTCGCCGGCCGAACAGGGACGCTCGTTTTGGGCTGTATAAAACGCGTTCCCGTTTAACCACGTCGCAAGTCGGTGCGTCGGAGACCCAGTTTTCTCGGCTCGATAAGTTGTCTTCGTGTCAACCTATCATCCATCCGACCTCAGATCAGACGAGAGTACCCGCTG
>Coast_Site3_Female4_Allele2
TAGTGCTTCGTCACCTCAAATGCAGACAGGTCCCGCCACTGTCAATCTTGCCTCGCCGGCCGAACAGGGACGCTCGTTTTGGGCTGTATAAAACGCGTTCCCGTTTAACCACGTCGCAAGTCGGTGCGTCGGAGACCCAGTTTTCTCGGCTCGATAAGTTGTCTTCGTGTCAACCTATCATCCATCCGACCTCAGATCAGACGAGAGTACCCGCTG
>Coast_Site3_Female8_Allele1
TAGTGCTTCGTCACCTCAAATGCAGACAGGTCCCGCCACTGTCAATCTTGCCTCGCCGGCCGAACAGGGACGCTCGTTTTGGGCTGTATAAAACGCGTTCCCGTTTAACCACGTCGCAAGTCGGTGCGTCGGAGACCCAGTTTTCTCGGCTCGATAAGTTGTCTTCGTGTCAACCTATCATCCATCCGACCTCAGATCAGACGAGAGTACCCGCTG
>Coast_Site3_Female8_Allele2
TAGTGCTTCGTCACCTCAAATGCAGACAGGTCCCGCCACTGTCAATCTTGCCTCGCCGGCCGAACAGGGACGCTCGTTTTGGGCTGTATAAAACGCGTTCCCGTTTAACCACGTCGCAAGTCGGTGCGTCGGAGACCCAGTTTTCTCGGCTCGATAAGTTGTCTTCGTGTCAACCTATCATCCATCCGACCTCAGATCAGACGAGAGTACCCGCTG
>Coast_Site3_Female9_Allele1
TAGTGCTTCGTCACCTCAAATGCAGACAGGTCCCGCCACTGTCAATCTTGCCTCGCCGGCCGAACAGGGACGCTCGTTTTGGGCTGTATAAAACGCGTTCCCGTTTAACCACGTCGCAAGTCGGTGCGTCGGAGACCCAGTTTTCTCGGCTCGATAAGTTGTCTTCGTGTCAACCTATCATCCATCCGACCTCAGATCAGACGAGAGTACCCGCTG
>Coast_Site3_Female9_Allele2
TAGTGCTTCGTCACCTCAAATGCAGACAGGTCCCGCCACTGTCAATCTTGCCTCGCCGGCCGAACAGGGACGCTCGTTTTGGGCTGTATAAAACGCGTTCCCGTTTAACCACGTCGCAAGTCGGTGCGTCGGAGACCCAGTTTTCTCGGCTCGATAAGTTGTCTTCGTGTCAACCTATCATCCATCCGACCTCAGATCAGACGAGAGTACCCGCTG
>Coast_Site3_Female10_Allele1
TAGTGCTTCGTCACCTCAAATGCAGACAGGTCCCGCCACTGTCAATCTTGCCTCGCCGGCCGAACAGGGACGCTCGTTTTGGGCTGTATAAAACGCGTTCCCGTTTAACCACGTCGCAAGTCGGTGCGTCGGAGACCCAGTTTTCTCGGCTCGATAAGTTGTCTTCGTGTCAACCTATCATCCATCCGACCTCAGATCAGACGAGAGTACCCGCTG
>Coast_Site3_Female10_Allele2
TAGTGCTTCGTCACCTCAAATGCAGACAGGTCCCGCCACTGTCAATCTTGCCTCGCCGGCCGAACAGGGACGCTCGTTTTGGGCTGTATAAAACGCGTTCCCGTTTAACCACGTCGCAAGTCGGTGCGTCGGAGACCCGGTTTTCTCGGCTCGATAAGTTGTCTTCGTGTCAACCTATCATCCATCCGACCTCAGATCAGACGAGAGTACCCGCTG
>Bay_Site1_Female1_Allele1
TAGTGCTTCGTCACCTCAAATGCAGACAGGTCCCGCCACTGTCAATCTTGCCTCGCCGGCCGAACAGGGACGCTCGTTTTGGGCTGTATAAAACGCGTTCCCGTTTAACCACGTCGCAAGTCGGTGCGTCGGAGACCCAGTTTTCTCGGCTCGATAAGTTGTCTTCGTGTCAACCTATCATCCATCCGACCTCAGATCAGACGAGAGTACCCGCTG
>Bay_Site1_Female1_Allele2
TAGTGCTTCGTCACCTCAAATGCAGACAGGTCCCGCCACTGTCAATCTTGCCTCGCCGGCCGAACAGGGACGCTCGTTTTGGGCTGTATAAAACGCGTTCCCGTTTAACCACGTCGCAAGTCGGTGCGTCGGAGACCCAGTTTTCTCGGCTCGATAAGTTGTCTTCGTGTCAACCTATCATCCATCCGACCTCAGATCAGACGAGAGTACCCGCTG
>Bay_Site1_Female2_Allele1
TAGTGCTTCGTCACCTCAAATGCAGACAGGTCCCGCCACTGTCAATCTTGCCTCGCCGGCCGAACAGGGACGCTCGTTTTGGGCTGTATAAAACGCGTTCCCGTTTAACCACGTCGCAAGTCGGTGCGTCGGAGACCCAGTTTTCTCGGCTCGATAAGTTGTCTTCGTGTCAACCTATCATCCATCCGACCTCAGATCAGACGAGAGTACCCGCTG
>Bay_Site1_Female2_Allele2
TAGTGCTTCGTCACCTCAAATGCAGACAGGTCCCGCCACTGTCAATCTTGCCTCGCCGGCCGAACAGGGACGCTCGTTTTGGGCTGTATAAAACGCGTTCCCGTTTAACCACGTCGCAAGTCGGTGCGTCGGAGACCCAGTTTTCTCGGCTCGATAAGTTGTCTTCGTGTCAACCTATCATCCATCCGACCTCAGATCAGACGAGAGTACCCGCTG
>Bay_Site1_Female3_Allele1
TAGTGCTTCGTCACCTCAAATGCAGACAGGTCCCGCCACTGTCAATCTTGCCTCGCCGGCCGAACAGGGACGCTCGTTTTGGGCTGTATAAAACGCGTTCCCGTTTAACCACGTCGCAAGTCGGTGCGTCGGAGACCCAGTTTTCTCGGCTCGATAAGTTGTCTTCGTGTCAACCTATCATCCATCCGACCTCAGATCAGACGAGAGTACCCGCTG
>Bay_Site1_Female3_Allele2
TAGTGCTTCGTCACCTCAAATGCAGACAGGTCCCGCCACTGTCAATCTTGCCTCGCCGGCCGAACAGGGACGCTCGTTTTGGGCTGTATAAAACGCGTTCCCGTTTAACCACGTCGCAAGTCGGTGCGTCGGAGACCCGGTTTTCTCGGCTCGATAAGTTGTCTTCGTGTCAACCTATCATCCATCCGACCTCAGATCAGACGAGAGTACCCGCTG
>Bay_Site1_Female4_Allele1
TAGTGCTTCGTCACCTCAAATGCAGACAGGTCCCGCCACTGTCAATCTTGCCTCGCCGGCCGAACAGGGACGCTCGTTTTGGGCTGTATAAAACGCGTTCCCGTTTAACCACGTCGCAAGTCGGTGCGTCGGAGACCCAGTTTTCTCGGCTCGATAAGTTGTCTTCGTGTCAACCTATCATCCATCCGACCTCAGATCAGACGAGAGTACCCGCTG
>Bay_Site1_Female4_Allele2
TAGTGCTTCGTCACCTCAAATGCAGACAGGTCCCGCCACTGTCAATCTTGCCTCGCCGGCCGAACAGGGACGCTCGTTTTGGGCTGTATAAAACGCGTTCCCGTTTAACCACGTCGCAAGTCGGTGCGTCGGAGACCCAGTTTTCTCGGCTCGATAAGTTGTCTTCGTGTCAACCTATCATCCATCCGACCTCAGATCAGACGAGAGTACCCGCTG
>Bay_Site1_Female5_Allele1
TAGTGCTTCGTCACCTCAAATGCAGACAGGTCCCGCCACTGTCAATCTTGCCTCGCCGGCCGAACAGGGACGCTCGTTTTGGGCTGTATAAAACGCGTTCCCGTTTAACCACGTCGCAAGTCGGTGCGTCGGAGACCCAGTTTTCTCGGCTCGATAAGTTGTCTTCGTGTCAACCTATCATCCATCCGACCTCAGATCAGACGAGAGTACCCGCTG
>Bay_Site1_Female5_Allele2
TAGTGCTTCGTCACCTCAAATGCAGACAGGTCCCGCCACTGTCAATCTTGCCTCGCCGGCCGAACAGGGACGCTCGTTTTGGGCTGTATAAAACGCGTTCCCGTTTAACCACGTCGCAAGTCGGTGCGTCGGAGACCCAGTTTTCTCGGCTCGATAAGTTGTCTTCGTGTCAACCTATCATCCATCCGACCTCAGATCAGACGAGAGTACCCGCTG
>Bay_Site1_Female6_Allele1
TAGTGCTTCGTCACCTCAAATGCAGACAGGTCCCGCCACTGTCAATCTTGCCTCGCCGGCCGAACAGGGACGCTCGTTTTGGGCTGTATAAAACGCGTTCCCGTTTAACCACGTCGCAAGTCGGTGCGTCGGAGACCCAGTTTTCTCGGCTCGATAAGTTGTCTTCGTGTCAACCTATCATCCATCCGACCTCAGATCAGACGAGAGTACCCGCTG
>Bay_Site1_Female6_Allele2
TAGTGCTTCGTCACCTCAAATGCAGACAGGTCCCGCCACTGTCAATCTTGCCTCGCCGGCCGAACAGGGACGCTCGTTTTGGGCTGTATAAAACGCGTTCCCGTTTAACCACGTCGCAAGTCGGTGCGTCGGAGACCCAGTTTTCTCGGCTCGATAAGTTGTCTTCGTGTCAACCTATCATCCATCCGACCTCAGATCAGACGAGAGTACCCGCTG
>Bay_Site1_Female7_Allele1
TAGTGCTTCGTCACCTCAAATGCAGACAGGTCCCGCCACTGTCAATCTTGCCTCGCCGGCCGAACAGGGACGCTCGTTTTGGGCTGTATAAAACGCGTTCCCGTTTAACCACGTCGCAAGTCGGTGCGTCGGAGACCCAGTTTTCTCGGCTCGATAAGTTGTCTTCGTGTCAACCTATCATCCATCCGACCTCAGATCAGACGAGAGTACCCGCTG
>Bay_Site1_Female7_Allele2
TAGTGCTTCGTCACCTCAAATGCAGACAGGTCCCGCCACTGTCAATCTTGCCTCGCCGGCCGAACAGGGACGCTCGTTTTGGGCTGTATAAAACGCGTTCCCGTTTAACCACGTCGCAAGTCGGTGCGTCGGAGACCCAGTTTTCTCGGCTCGATAAGTTGTCTTCGTGTCAACCTATCATCCATCCGACCTCAGATCAGACGAGAGTACCCGCTG
>Bay_Site1_Female8_Allele1
TAGTGCTTCGTCACCTCAAATGCAGACAGGTCCCGCCACTGTCAATCTTGCCTCGCCGGCCGAACAGGGACGCTCGTTTTGGGCTGTATAAAACGCGTTCCCGTTTAACCACGTCGCAAGTCGGTGCGTCGGAGACCCAGTTTTCTCGGCTCGATAAGTTGTCTTCGTGTCAACCTATCATCCATCCGACCTCAGATCAGACGAGAGTACCCGCTG
>Bay_Site1_Female8_Allele2
TAGTGCTTCGTCACCTCAAATGCAGACAGGTCCCGCCACTGTCAATCTTGCCTCGCCGGCCGAACAGGGACGCTCGTTTTGGGCTGTATAAAACGCGTTCCCGTTTAACCACGTCGCAAGTCGGTGCGTCGGAGACCCGGTTTTCTCGGCTCGATAAGTTGTCTTCGTGTCAACCTATCATCCATCCGACCTCAGATCAGACGAGAGTACCCGCTG
>Bay_Site1_Female9_Allele1
TAGTGCTTCGTCACCTCAAATGCAGACAGGTCCCGCCACTGTCAATCTTGCCTCGCCGGCCGAACAGGGACGCTCGTTTTGGGCTGTATAAAACGCGTTCCCGTTTAACCACGTCGCAAGTCGGTGCGTCGGAGACCCAGTTTTCTCGGCTCGATAAGTTGTCTTCGTGTCAACCTATCATCCATCCGACCTCAGATCAGACGAGAGTACCCGCTG
>Bay_Site1_Female9_Allele2
TAGTGCTTCGTCACCTCAAATGCAGACAGGTCCCGCCACTGTCAATCTTGCCTCGCCGGCCGAACAGGGACGCTCGTTTTGGGCTGTATAAAACGCGTTCCCGTTTAACCACGTCGCAAGTCGGTGCGTCGGAGACCCAGTTTTCTCGGCTCGATAAGTTGTCTTCGTGTCAACCTATCATCCATCCGACCTCAGATCAGACGAGAGTACCCGCTG
>Bay_Site2_Female1_Allele1
TAGTGCTTCGTCACCTCAAATGCAGACAGGTCCCGCCACTGTCAATCTTGCCTCGCCGGCCGAACAGGGACGCTCGTTTTGGGCTGTATAAAACGCGTTCCCGTTTAACCACGTCGCAAGTCGGTGCGTCGGAGACCCAGTTTTCTCGGCTCGATAAGTTGTCTTCGTGTCAACCTATCATCCATCCGACCTCAGATCAGACGAGAGTACCCGCTG
>Bay_Site2_Female1_Allele2
TAGTGCTTCGTCACCTCAAATGCAGACAGGTCCCGCCACTGTCAATCTTGCCTCGCCGGCCGAACAGGGACGCTCGTTTTGGGCTGTATAAAACGCGTTCCCGTTTAACCACGTCGCAAGTCGGTGCGTCGGAGACCCGGTTTTCTCGGCTCGATAAGTTGTCTTCGTGTCAACCTATCATCCATCCGACCTCAGATCAGACGAGAGTACCCGCTG
>Bay_Site2_Female2_Allele1
TAGTGCTTCGTCACCTCAAATGCAGACAGGTCCCGCCACTGTCAATCTTGCCTCGCCGGCCGAACAGGGACGCTCGTTTTGGGCTGTATAAAACGCGTTCCCGTTTAACCACGTCGCAAGTCGGTGCGTCGGAGACCCAGTTTTCTCGGCTCGATAAGTTGTCTTCGTGTCAACCTATCATCCATCCGACCTCAGATCAGACGAGAGTACCCGCTG
>Bay_Site2_Female2_Allele2
TAGTGCTTCGTCACCTCAAATGCAGACAGGTCCCGCCACTGTCAATCTTGCCTCGCCGGCCGAACAGGGACGCTCGTTTTGGGCTGTATAAAACGCGTTCCCGTTTAACCACGTCGCAAGTCGGTGCGTCGGAGACCCGGTTTTCTCGGCTCGATAAGTTGTCTTCGTGTCAACCTATCATCCATCCGACCTCAGATCAGACGAGAGTACCCGCTG
>Bay_Site2_Female3_Allele1
TAGTGCTTCGTCACCTCAAATGCAGACAGGTCCCGCCACTGTCAATCTTGCCTCGCCGGCCGAACAGGGACGCTCGTTTTGGGCTGTATAAAACGCGTTCCCGTTTAACCACGTCGCAAGTCGGTGCGTCGGAGACCCAGTTTTCTCGGCTCGATAAGTTGTCTTCGTGTCAACCTATCATCCATCCGACCTCAGATCAGACGAGAGTACCCGCTG
>Bay_Site2_Female3_Allele2
TAGTGCTTCGTCACCTCAAATGCAGACAGGTCCCGCCACTGTCAATCTTGCCTCGCCGGCCGAACAGGGACGCTCGTTTTGGGCTGTATAAAACGCGTTCCCGTTTAACCACGTCGCAAGTCGGTGCGTCGGAGACCCAGTTTTCTCGGCTCGATAAGTTGTCTTCGTGTCAACCTATCATCCATCCGACCTCAGATCAGACGAGAGTACCCGCTG
>Bay_Site2_Female4_Allele1
TAGTGCTTCGTCACCTCAAATGCAGACAGGTCCCGCCACTGTCAATCTTGCCTCGCCGGCCGAACAGGGACGCTCGTTTTGGGCTGTATAAAACGCGTTCCCGTTTAACCACGTCGCAAGTCGGTGCGTCGGAGACCCGGTTTTCTCGGCTCGATAAGTTGTCTTCGTGTCAACCTATCATCCATCCGACCTCAGATCAGACGAGAGTACCCGCTG
>Bay_Site2_Female4_Allele2
TAGTGCTTCGTCACCTCAAATGCAGACAGGTCCCGCCACTGTCAATCTTGCCTCGCCGGCCGAACAGGGACGCTCGTTTTGGGCTGTATAAAACGCGTTCCCGTTTAACCACGTCGCAAGTCGGTGCGTCGGAGACCCGGTTTTCTCGGCTCGATAAGTTGTCTTCGTGTCAACCTATCATCCATCCGACCTCAGATCAGACGAGAGTACCCGCTG
>Bay_Site2_Female5_Allele1
TAGTGCTTCGTCACCTCAAATGCAGACAGGTCCCGCCACTGTCAATCTTGCCTCGCCGGCCGAACAGGGACGCTCGTTTTGGGCTGTATAAAACGCGTTCCCGTTTAACCACGTCGCAAGTCGGTGCGTCGGAGACCCAGTTTTCTCGGCTCGATAAGTTGTCTTCGTGTCAACCTATCATCCATCCGACCTCAGATCAGACGAGAGTACCCGCTG
>Bay_Site2_Female5_Allele2
TAGTGCTTCGTCACCTCAAATGCAGACAGGTCCCGCCACTGTCAATCTTGCCTCGCCGGCCGAACAGGGACGCTCGTTTTGGGCTGTATAAAACGCGTTCCCGTTTAACCACGTCGCAAGTCGGTGCGTCGGAGACCCGGTTTTCTCGGCTCGATAAGTTGTCTTCGTGTCAACCTATCATCCATCCGACCTCAGATCAGACGAGAGTACCCGCTG
>Bay_Site2_Female6_Allele1
TAGTGCTTCGTCACCTCAAATGCAGACAGGTCCCGCCACTGTCAATCTTGCCTCGCCGGCCGAACAGGGACGCTCGTTTTGGGCTGTATAAAACGCGTTCCCGTTTAACCACGTCGCAAGTCGGTGCGTCGGAGACCCAGTTTTCTCGGCTCGATAAGTTGTCTTCGTGTCAACCTATCATCCATCCGACCTCAGATCAGACGAGAGTACCCGCTG
>Bay_Site2_Female6_Allele2
TAGTGCTTCGTCACCTCAAATGCAGACAGGTCCCGCCACTGTCAATCTTGCCTCGCCGGCCGAACAGGGACGCTCGTTTTGGGCTGTATAAAACGCGTTCCCGTTTAACCACGTCGCAAGTCGGTGCGTCGGAGACCCAGTTTTCTCGGCTCGATAAGTTGTCTTCGTGTCAACCTATCATCCATCCGACCTCAGATCAGACGAGAGTACCCGCTG
>Bay_Site2_Female7_Allele1
TAGTGCTTCGTCACCTCAAATGCAGACAGGTCCCGCCACTGTCAATCTTGCCTCGCCGGCCGAACAGGGACGCTCGTTTTGGGCTGTATAAAACGCGTTCCCGTTTAACCACGTCGCAAGTCGGTGCGTCGGAGACCCAGTTTTCTCGGCTCGATAAGTTGTCTTCGTGTCAACCTATCATCCATCCGACCTCAGATCAGACGAGAGTACCCGCTG
>Bay_Site2_Female7_Allele2
TAGTGCTTCGTCACCTCAAATGCAGACAGGTCCCGCCACTGTCAATCTTGCCTCGCCGGCCGAACAGGGACGCTCGTTTTGGGCTGTATAAAACGCGTTCCCGTTTAACCACGTCGCAAGTCGGTGCGTCGGAGACCCAGTTTTCTCGGCTCGATAAGTTGTCTTCGTGTCAACCTATCATCCATCCGACCTCAGATCAGACGAGAGTACCCGCTG
>Bay_Site2_Female8_Allele1
TAGTGCTTCGTCACCTCAAATGCAGACAGGTCCCGCCACTGTCAATCTTGCCTCGCCGGCCGAACAGGGACGCTCGTTTTGGGCTGTATAAAACGCGTTCCCGTTTAACCACGTCGCAAGTCGGTGCGTCGGAGACCCAGTTTTCTCGGCTCGATAAGTTGTCTTCGTGTCAACCTATCATCCATCCGACCTCAGATCAGACGAGAGTACCCGCTG
>Bay_Site2_Female8_Allele2
TAGTGCTTCGTCACCTCAAATGCAGACAGGTCCCGCCACTGTCAATCTTGCCTCGCCGGCCGAACAGGGACGCTCGTTTTGGGCTGTATAAAACGCGTTCCCGTTTAACCACGTCGCAAGTCGGTGCGTCGGAGACCCAGTTTTCTCGGCTCGATAAGTTGTCTTCGTGTCAACCTATCATCCATCCGACCTCAGATCAGACGAGAGTACCCGCTG
>Bay_Site2_Female9_Allele1
TAGTGCTTCGTCACCTCAAATGCAGACAGGTCCCGCCACTGTCAATCTTGCCTCGCCGGCCGAACAGGGACGCTCGTTTTGGGCTGTATAAAACGCGTTCCCGTTTAACCACGTCGCAAGTCGGTGCGTCGGAGACCCAGTTTTCTCGGCTCGATAAGTTGTCTTCGTGTCAACCTATCATCCATCCGACCTCAGATCAGACGAGAGTACCCGCTG
>Bay_Site2_Female9_Allele2
TAGTGCTTCGTCACCTCAAATGCAGACAGGTCCCGCCACTGTCAATCTTGCCTCGCCGGCCGAACAGGGACGCTCGTTTTGGGCTGTATAAAACGCGTTCCCGTTTAACCACGTCGCAAGTCGGTGCGTCGGAGACCCAGTTTTCTCGGCTCGATAAGTTGTCTTCGTGTCAACCTATCATCCATCCGACCTCAGATCAGACGAGAGTACCCGCTG
>Bay_Site2_Female10_Allele1
TAGTGCTTCGTCACCTCAAATGCAGACAGGTCCCGCCACTGTCAATCTTGCCTCGCCGGCCGAACAGGGACGCTCGTTTTGGGCTGTATAAAACGCGTTCCCGTTTAACCACGTCGCAAGTCGGTGCGTCGGAGACCCAGTTTTCTCGGCTCGATAAGTTGTCTTCGTGTCAACCTATCATCCATCCGACCTCAGATCAGACGAGAGTACCCGCTG
>Bay_Site2_Female10_Allele2
TAGTGCTTCGTCACCTCAAATGCAGACAGGTCCCGCCACTGTCAATCTTGCCTCGCCGGCCGAACAGGGACGCTCGTTTTGGGCTGTATAAAACGCGTTCCCGTTTAACCACGTCGCAAGTCGGTGCGTCGGAGACCCAGTTTTCTCGGCTCGATAAGTTGTCTTCGTGTCAACCTATCATCCATCCGACCTCAGATCAGACGAGAGTACCCGCTG
>Bay_Site3_Female1_Allele1
TAGTGCTTCGTCACCTCAAATGCAGACAGGTCCCGCCACTGTCAATCTTGCCTCGCCGGCCGAACAGGGACGCTCGTTTTGGGCTGTATAAAACGCGTTCCCGTTTAACCACGTCGCAAGTCGGTGCGTCGGAGACCCAGTTTTCTCGGCTCGATAAGTTGTCTTCGTGTCAACCTATCATCCATCCGACCTCAGATCAGACGAGAGTACCCGCTG
>Bay_Site3_Female1_Allele2
TAGTGCTTCGTCACCTCAAATGCAGACAGGTCCCGCCACTGTCAATCTTGCCTCGCCGGCCGAACAGGGACGCTCGTTTTGGGCTGTATAAAACGCGTTCCCGTTTAACCACGTCGCAAGTCGGTGCGTCGGAGACCCAGTTTTCTCGGCTCGATAAGTTGTCTGCGTGTCAACCTATCATCCATCCGACCTCAGATCAGACGAGAGTACCCGCTG
>Bay_Site3_Female3_Allele1
TAGTGCTTCGTCACCTCAAATGCAGACAGGTCCCGCCACTGTCAATCTTGCCTCGCCGGCCGAACAGGGACGCTCGTTTTGGGCTGTATAAAACGCGTTCCCGTTTAACCACGTCGCAAGTCGGTGCGTCGGAGACCCAGTTTTCTCGGCTCGATAAGTTGTCTTCGTGTCAACCTATCATCCATCCGACCTCAGATCAGACGAGAGTACCCGCTG
>Bay_Site3_Female3_Allele2
TAGTGCTTCGTCACCTCAAATGCAGACAGGTCCCGCCACTGTCAATCTTGCCTCGCCGGCCGAACAGGGACGCTCGTTTTGGGCTGTATAAAACGCGTTCCCGTTTAACCACGTCGCAAGTCGGTGCGTCGGAGACCCGGTTTTCTCGGCTCGATAAGTTGTCTTCGTGTCAACCTATCATCCATCCGACCTCAGATCAGACGAGAGTACCCGCTG
>Bay_Site3_Female6_Allele1
TAGTGCTTCGTCACCTCAAATGCAGACAGGTCCCGCCACTGTCAATCTTGCCTCGCCGGCCGAACAGGGACGCTCGTTTTGGGCTGTATAAAACGCGTTCCCGTTTAACCACGTCGCAAGTCGGTGCGTCGGAGACCCAGTTTTCTCGGCTCGATAAGTTGTCTTCGTGTCAACCTATCATCCATCCGACCTCAGATCAGACGAGAGTACCCGCTG
>Bay_Site3_Female6_Allele2
TAGTGCTTCGTCACCTCAAATGCAGACAGGTCCCGCCACTGTCAATCTTGCCTCGCCGGCCGAACAGGGACGCTCGTTTTGGGCTGTATAAAACGCGTTCCCGTTTAACCACGTCGCAAGTCGGTGCGTCGGAGACCCGGTTTTCTCGGCTCGATAAGTTGTCTTCGTGTCAACCTATCATCCATCCGACCTCAGATCAGACGAGAGTACCCGCTG
>Bay_Site3_Female7_Allele1
TAGTGCTTCGTCACCTCAAATGCAGACAGGTCCCGCCACTGTCAATCTTGCCTCGCCGGCCGAACAGGGACGCTCGTTTTGGGCTGTATAAAACGCGTTCCCGTTTAACCACGTCGCAAGTCGGTGCGTCGGAGACCCAGTTTTCTCGGCTCGATAAGTTGTCTTCGTGTCAACCTATCATCCATCCGACCTCAGATCAGACGAGAGTACCCGCTG
>Bay_Site3_Female7_Allele2
TAGTGCTTCGTCACCTCAAATGCAGACAGGTCCCGCCACTGTCAATCTTGCCTCGCCGGCCGAACAGGGACGCTCGTTTTGGGCTGTATAAAACGCGTTCCCGTTTAACCACGTCGCAAGTCGGTGCGTCGGAGACCCGGTTTTCTCGGCTCGATAAGTTGTCTTCGTGTCAACCTATCATCCATCCGACCTCAGATCAGACGAGAGTACCCGCTG
>Bay_Site3_Female8_Allele1
TAGTGCTTCGTCACCTCAAATGCAGACAGGTCCCGCCACTGTCAATCTTGCCTCGCCGGCCGAACAGGGACGCTCGTTTTGGGCTGTATAAAACGCGTTCCCGTTTAACCACGTCGCAAGTCGGTGCGTCGGAGACCCAGTTTTCTCGGCTCGATAAGTTGTCTTCGTGTCAACCTATCATCCATCCGACCTCAGATCAGACGAGAGTACCCGCTG
>Bay_Site3_Female8_Allele2
TAGTGCTTCGTCACCTCAAATGCAGACAGGTCCCGCCACTGTCAATCTTGCCTCGCCGGCCGAACAGGGACGCTCGTTTTGGGCTGTATAAAACGCGTTCCCGTTTAACCACGTCGCAAGTCGGTGCGTCGGAGACCCGGTTTTCTCGGCTCGATAAGTTGTCTTCGTGTCAACCTATCATCCATCCGACCTCAGATCAGACGAGAGTACCCGCTG
>Bay_Site3_Female9_Allele1
TAGTGCTTCGTCACCTCAAATGCAGACAGGTCCCGCCACTGTCAATCTTGCCTCGCCGGCCGAACAGGGACGCTCGTTTTGGGCTGTATAAAACGCGTTCCCGTTTAACCACGTCGCAAGTCGGTGCGTCGGAGACCCGGTTTTCTCGGCTCGATAAGTTGTCTTCGTGTCAACCTATCATCCATCCGACCTCAGATCAGACGAGAGTACCCGCTG
>Bay_Site3_Female9_Allele2
TAGTGCTTCGTCACCTCAAATGCAGACAGGTCCCGCCACTGTCAATCTTGCCTCGCCGGCCGAACAGGGACGCTCGTTTTGGGCTGTATAAAACGCGTTCCCGTTTAACCACGTCGCAAGTCGGTGCGTCGGAGACCCGGTTTTCTCGGCTCGATAAGTTGTCTTCGTGTCAACCTATCATCCATCCGACCTCAGATCAGACGAGAGTACCCGCTG
>Bay_Site4_Female1_Allele1
TAGTGCTTCGTCACCTCAAATGCAGACAGGTCCCGCCACTGTCAATCTTGCCTCGCCGGCCGAACAGGGACGCTCGTTTTGGGCTGTATAAAACGCGTTCCCGTTTAACCACGTCGCAAGTCGGTGCGTCGGAGACCCAGTTTTCTCGGCTCGATAAGTTGTCTTCGTGTCAACCTATCATCCATCCGACCTCAGATCAGACGAGAGTACCCGCTG
>Bay_Site4_Female1_Allele2
TAGTGCTTCGTCACCTCAAATGCAGACAGGTCCCGCCACTGTCAATCTTGCCTCGCCGGCCGAACAGGGACGCTCGTTTTGGGCTGTATAAAACGCGTTCCCGTTTAACCACGTCGCAAGTCGGTGCGTCGGAGACCCGGTTTTCTCGGCTCGATAAGTTGTCTTCGTGTCAACCTATCATCCATCCGACCTCAGATCAGACGAGAGTACCCGCTG
>Bay_Site4_Female2_Allele1
TAGTGCTTCGTCACCTCAAATGCAGACAGGTCCCGCCACTGTCAATCTTGCCTCGCCGGCCGAACAGGGACGCTCGTTTTGGGCTGTATAAAACGCGTTCCCGTTTAACCACGTCGCAAGTCGGTGCGTCGGAGACCCAGTTTTCTCGGCTCGATAAGTTGTCTTCGTGTCAACCTATCATCCATCCGACCTCAGATCAGACGAGAGTACCCGCTG
>Bay_Site4_Female2_Allele2
TAGTGCTTCGTCACCTCAAATGCAGACAGGTCCCGCCACTGTCAATCTTGCCTCGCCGGCCGAACAGGGACGCTCGTTTTGGGCTGTATAAAACGCGTTCCCGTTTAACCACGTCGCAAGTCGGTGCGTCGGAGACCCAGTTTTCTCGGCTCGATAAGTTGTCCTCGTGTCAACCTATCATCCATCCGACCTCAGATCAGACGAGAGTACCCGCTG
>Bay_Site4_Female4_Allele1
TAGTGCTTCGTCACCTCAAATGCAGACAGGTCCCGCCACTGTCAATCTTGCCTCGCCGGCCGAACAGGGACGCTCGTTTTGGGCTGTATAAAACGCGTTCCCGTTTAACCACGTCGCAAGTCGGTGCGTCGGAGACCCAGTTTTCTCGGCTCGATAAGTTGTCTTCGTGTCAACCTATCATCCATCCGACCTCAGATCAGACGAGAGTACCCGCTG
>Bay_Site4_Female4_Allele2
TAGTGCTTCGTCACCTCAAATGCAGACAGGTCCCGCCACTGTCAATCTTGCCTCGCCGGCCGAACAGGGACGCTCGTTTTGGGCTGTATAAAACGCGTTCCCGTTTAACCACGTCGCAAGTCGGTGCGTCGGAGACCCGGTTTTCTCGGCTCGATAAGTTGTCTTCGTGTCAACCTATCATCCATCCGACCTCAGATCAGACGAGAGTACCCGCTG
>Bay_Site4_Female7_Allele1
TAGTGCTTCGTCACCTCAAATGCAGACAGGTCCCGCCACTGTCAATCTTGCCTCGCCGGCCGAACAGGGACGCTCGTTTTGGGCTGTATAAAACGCGTTCCCGTTTAACCACGTCGCAAGTCGGTGCGTCGGAGACCCAGTTTTCTCGGCTCGATAAGTTGTCTTCGTGTCAACCTATCATCCATCCGACCTCAGATCAGACGAGAGTACCCGCTG
>Bay_Site4_Female7_Allele2
TAGTGCTTCGTCACCTCAAATGCAGACAGGTCCCGCCACTGTCAATCTTGCCTCGCCGGCCGAACAGGGACGCTCGTTTTGGGCTGTATAAAACGCGTTCCCGTTTAACCACGTCGCAAGTCGGTGCGTCGGAGACCCAGTTTTCTCGGCTCGATAAGTTGTCTTCGTGTCAACCTATCATCCATCCGACCTCAGATCAGACGAGAGTACCCGCTG
>Bay_Site4_Female10_Allele1
TAGTGCTTCGTCACCTCAAATGCAGACAGGTCCCGCCACTGTCAATCTTGCCTCGCCGGCCGAACAGGGACGCTCGTTTTGGGCTGTATAAAACGCGTTCCCGTTTAACCACGTCGCAAGTCGGTGCGTCGGAGACCCAGTTTTCTCGGCTCGATAAGTTGTCTTCGTGTCAACCTATCATCCATCCGACCTCAGATCAGACGAGAGTACCCGCTG
>Bay_Site4_Female10_Allele2
TAGTGCTTCGTCACCTCAAATGCAGACAGGTCCCGCCACTGTCAATCTTGCCTCGCCGGCCGAACAGGGACGCTCGTTTTGGGCTGTATAAAACGCGTTCCCGTTTAACCACGTCGCAAGTCGGTGCGTCGGAGACCCAGTTTTCTCGGCTCGATAAGTTGTCTTCGTGTCAACCTATCATCCATCCGACCTCAGATCAGACGAGAGTACCCGCTG
>Coast_Site1_Male2_Allele1
TAGTGCTTCGTCACCTCAAATGCAGACAGGTCCCGCCACTGTCAATCTTGCCTCGCCGGCCGAACAGGGACGCTCGTTTTGGGCTGTATAAAACGCGTTCCCGTTTAACCACGTCGCAAGTCGGTGCGTCGGAGACCCAGTTTTCTCGGCTCGATAAGTTGTCTTCGTGTCAACCTATCATCCATCCGACCTCAGATCAGACGAGAGTACCCGCTG
>Coast_Site1_Male2_Allele2
TAGTGCTTCGTCACCTCAAATGCAGACAGGTCCCGCCACTGTCAATCTTGCCTCGCCGGCCGAACAGGGACGCTCGTTTTGGGCTGTATAAAACGCGTTCCCGTTTAACCACGTCGCAAGTCGGTGCGTCGGAGACCCGGTTTTCTCGGCTCGATAAGTTGTCTTCGTGTCAACCTATCATCCATCCGACCTCAGATCAGACGAGAGTACCCGCTG
>Coast_Site1_Male3_Allele1
TAGTGCTTCGTCACCTCAAATGCAGACAGGTCCCGCCACTGTCAATCTTGCCTCGCCGGCCGAACAGGGACGCTCGTTTTGGGCTGTATAAAACGCGTTCCCGTTTAACCACGTCGCAAGTCGGTGCGTCGGAGACCCAGTTTTCTCGGCTCGATAAGTTGTCTTCGTGTCAACCTATCATCCATCCGACCTCAGATCAGACGAGAGTACCCGCTG
>Coast_Site1_Male3_Allele2
TAGTGCTTCGTCACCTCAAATGCAGACAGGTCCCGCCACTGTCAATCTTGCCTCGCCGGCCGAACAGGGACGCTCGTTTTGGGCTGTATAAAACGCGTTCCCGTTTAACCACGTCGCAAGTCGGTGCGTCGGAGACCCGGCTTTCTCGGCTCGATAAGTTGTCTTCGTGTCAACCTATCATCCATCCGACCTCAGATCAGACGAGAGTACCCGCTG
>Coast_Site1_Male5_Allele1
TAGTGCTTCGTCACCTCAAATGCAGACAGGTCCCGCCACTGTCAATCTTGCCTCGCCGGCCGAACAGGGACGCTCGTTTTGGGCTGTATAAAACGCGTTCCCGTTTAACCACGTCGCAAGTCGGTGCGTCGGAGACCCAGTTTTCTCGGCTCGATAAGTTGTCTTCGTGTCAACCTATCATCCATCCGACCTCAGATCAGACGAGAGTACCCGCTG
>Coast_Site1_Male5_Allele2
TAGTGCTTCGTCACCTCAAATGCAGACAGGTCCCGCCACTGTCAATCTTGCCTCGCCGGCCGAACAGGGACGCTCGTTTTGGGCTGTATAAAACGCGTTCCCGTTTAACCACGTCGCAAGTCGGTGCGTCGGAGACCCGGTTTTCTCGGCTCGATAAGTTGTCTTCGTGTCAACCTATCATCCATCCGACCTCAGATCAGACGAGAGTACCCGCTG
>Coast_Site1_Male4_Allele1
TAGTGCTTCGTCACCTCAAATGCAGACAGGTCCCGCCACTGTCAATCTTGCCTCGCCGGCCGAACAGGGACGCTCGTTTTGGGCTGTATAAAACGCGTTCCCGTTTAACCACGTCGCAAGTCGGTGCGTCGGAGACCCAGTTTTCTCGGCTCGATAAGTTGTCTTCGTGTCAACCTATCATCCATCCGACCTCAGATCAGACGAGAGTACCCGCTG
>Coast_Site1_Male4_Allele2
TAGTGCTTCGTCACCTCAAATGCAGACAGGTCCCGCCACTGTCAATCTTGCCTCGCCGGCCGAACAGGGACGCTCGTTTTGGGCTGTGTAAAACGCGTTCCCGTTTAACCACGTCGCAAGTCGGTGCGTCGGCGACCCAGTTTTCTCGGCTCGATAAGTTGTCTTCGTGTCAACCTATCATCCATCCGACCTCAGATCAGACGAGAGTACCCGCTG
>Coast_Site1_Male6_Allele1
TAGTGCTTCGTCACCTCAAATGCAGACAGGTCCCGCCACTGTCAATCTTGCCTCGCCGGCCGAACAGGGACGCTCGTTTTGGGCTGTATAAAACGCGTTCCCGTTTAACCACGTCGCAAGTCGGTGCGTCGGAGACCCAGTTTTCTCGGCTCGATAAGTTGTCTTCGTGTCAACCTATCATCCATCCGACCTCAGATCAGACGAGAGTACCCGCTG
>Coast_Site1_Male6_Allele2
TAGTGCTTCGTCACCTCAAATGCAGACAGGTCCCGCCACTGTCAATCTTGCCTCGCCGGCCGAACAGGGACGCTCGTTTTGGGCTGTATAAAACGCGTTCCCGTTTGACCACGTCGCAAGTCGGTGCGTCGGAGACCCAGTTTTCTCGGCTCGATAAGTTGTCTTCGTGTCAACCTATCATCCATCCGACCTCAGATCAGACGAGAGTACCCGCTG
>Coast_Site1_Male7_Allele1
TAGTGCTTCGTCACCTCAAATGCAGACAGGTCCCGCCACTGTCAATCTTGCCTCGCCGGCCGAACAGGGACGCTCGTTTTGGGCTGTATAAAACGCGTTCCCGTTTAACCACGTCGCAAGTCGGTGCGTCGGAGACCCAGTTTTCTCGGCTCGATAAGTTGTCTTCGTGTCAACCTATCATCCATCCGACCTCAGATCAGACGAGAGTACCCGCTG
>Coast_Site1_Male7_Allele2
TAGTGCTTCGTCACCTCAAATGCAGACAGGTCCCGCCACTGTCAATCTTGCCTCGCCGGCCGAACAGGGACGCTCGTTTTGGGCTGTATAAAACGCGTTCCCGTTTAACCACGTCGCAAGTCGGTGCGTCGGAGACCCAGTTTTCTCGGCTCGATAAGTTGTCTTCGTGTCAACCTATCATCCATCCGACCTCAGATCAGACGAGAGTACCCGCTG
>Coast_Site1_Male8_Allele1
TAGTGCTTCGTCACCTCAAATGCAGACAGGTCCCGCCACTGTCAATCTTGCCTCGCCGGCCGAACAGGGACGCTCGTTTTGGGCTGTATAAAACGCGTTCCCGTTTAACCACGTCGCAAGTCGGTGCGTCGGAGACCCAGTTTTCTCGGCTCGATAAGTTGTCTTCGTGTCAACCTATCATCCATCCGACCTCAGATCAGACGAGAGTACCCGCTG
>Coast_Site1_Male8_Allele2
TAGTGCTTCGTCACCTCAAATGCAGACAGGTCCCGCCACTGTCAATCTTGCCTCGCCGGCCGAACAGGGACGCTCGTTTTGGGCTGTATAAAACGCGTTCCCGTTTAACCACGTCGCAAGTCGGTGCGTCGGAGACCCAGTTTTCTCGGCTCGATAAGTTGTCTTCGTGTCAACCTATCATCCATCCGACCTCAGATCAGACGAGAGTACCCGCTG
>Coast_Site2_Male1_Allele1
TAGTGCTTCGTCACCTCAAATGCAGACAGGTCCCGCCACTGTCAATCTTGCCTCGCCGGCCGAACAGGGACGCTCGTTTTGGGCTGTATAAAACGCGTTCCCGTTTAACCACGTCGCAAGTCGGTGCGTCGGAGACCCAGTTTTCTCGGCTCGATAAGTTGTCTTCGTGTCAACCTATCATCCATCCGACCTCAGATCAGACGAGAGTACCCGCTG
>Coast_Site2_Male1_Allele2
TAGTGCTTCGTCACCTCAAATGCAGACAGGTCCCGCCACTGTCAATCTTGCCTCGCCGGCCGAACAGGGACGCTCGTTTTGGGCTGTATAAAACGCGTTCCCGTTTAACCACGTCGCAAGTCGGTGCGTCGGAGACCCGGTTTTCTCGGCTCGATAAGTTGTCTTCGTGTCAACCTATCATCCATCCGACCTCAGATCAGACGAGAGTACCCGCTG
>Coast_Site2_Male3_Allele1
TAGTGCTTCGTCACCTCAAATGCAGACAGGTCCCGCCACTGTCAATCTTGCCTCGCCGGCCGAACAGGGACGCTCGTTTTGGGCTGTATAAAACGCGTTCCCGTTTAACCACGTCGCAAGTCGGTGCGTCGGAGACCCAGTTTTCTCGGCTCGATAAGTTGTCTTCGTGTCAACCTATCATCCATCCGACCTCAGATCAGACGAGAGTACCCGCTG
>Coast_Site2_Male3_Allele2
TAGTGCTTCGTCACCTCAAATGCAGACAGGTCCCGCCACTGTCAATCTTGCCTCGCCGGCCGAACAGGGACGCTCGTTTTGGGCTGTATAAAACGCGTTCCCGTTTAACCACGTCGCAAGTCGGTGCGTCGGAGACCCAGTTTTCTCGGCTCGATAAGTTGTCTTCGTGTCAACCTATCATCCATCCGACCTCAGATCAGACGAGAGTACCCGCTG
>Coast_Site2_Male4_Allele1
TAGTGCTTCGTCACCTCAAATGCAGACAGGTCCCGCCACTGTCAATCTTGCCTCGCCGGCCGAACAGGGACGCTCGTTTTGGGCTGTATAAAACGCGTTCCCGTTTAACCACGTCGCAAGTCGGTGCGTCGGAGACCCAGTTTTCTCGGCTCGATAAGTTGTCTTCGTGTCAACCTATCATCCATCCGACCTCAGATCAGACGAGAGTACCCGCTG
>Coast_Site2_Male4_Allele2
TAGTGCTTCGTCACCTCAAATGCAGACAGGTCCCGCCACTGTCAATCTTGCCTCGCCGGCCGAACAGGGACGCTCGTTTTGGGCTGTATAAAACGCGTTCCCGTTTAACCACGTCGCAAGTCGGTGCGTCGGAGACCCGGTTTTCTCGGCTCGATAAGTTGTCTTCGTGTCAACCTATCATCCATCCGACCTCAGATCAGACGAGAGTACCCGCTG
>Coast_Site2_Male5_Allele1
TAGTGCTTCGTCACCTCAAATGCAGACAGGTCCCGCCACTGTCAATCTTGCCTCGCCGGCCGAACAGGGACGCTCGTTTTGGGCTGTATAAAACGCGTTCCCGTTTAACCACGTCGCAAGTCGGTGCGTCGGAGACCCAGTTTTCTCGGCTCGATAAGTTGTCTTCGTGTCAACCTATCATCCATCCGACCTCAGATCAGACGAGAGTACCCGCTG
>Coast_Site2_Male5_Allele2
TAGTGCTTCGTCACCTCAAATGCAGACAGGTCCCGCCACTGTCAATCTTGCCTCGCCGGCCGAACAGGGACGCTCGTTTTGGGCTGTATAAAACGCGTTCCCGTTTAACCACGTCGCAAGTCGGTGCGTCGGAGACCCGGTTTTCTCGGCTCGATAAGTTGTCTTCGTGTCAACCTATCATCCATCCGACCTCAGATCAGACGAGAGTACCCGCTG
>Coast_Site2_Male6_Allele1
TAGTGCTTCGTCACCTCAAATGCAGACAGGTCCCGCCACTGTCAATCTTGCCTCGCCGGCCGAACAGGGACGCTCGTTTTGGGCTGTATAAAACGCGTTCCCGTTTAACCACGTCGCAAGTCGGTGCGTCGGAGACCCAGTTTTCTCGGCTCGATAAGTTGTCTTCGTGTCAACCTATCATCCATCCGACCTCAGATCAGACGAGAGTACCCGCTG
>Coast_Site2_Male6_Allele2
TAGTGCTTCGTCACCTCAAATGCAGACAGGTCCCGCCACTGTCAATCTTGCCTCGCCGGCCGAACAGGGACGCTCGTTTTGGGCTGTATAAAACGCGTTCCCGTTTAACCACGTCGCAAGTCGGTGCGTCGGAGACCCGGTTTTCTCGGCTCGATAAGTTGTCTTCGTGTCAACCTATCATCCATCCGACCTCAGATCAGACGAGAGTACCCGCTG
>Coast_Site2_Male7_Allele1
TAGTGCTTCGTCACCTCAAATGCAGACAGGTCCCGCCACTGTCAATCTTGCCTCGCCGGCCGAACAGGGACGCTCGTTTTGGGCTGTATAAAACGCGTTCCCGTTTAACCACGTCGCAAGTCGGTGCGTCGGAGACCCAGTTTTCTCGGCTCGATAAGTTGTCTTCGTGTCAACCTATCATCCATCCGACCTCAGATCAGACGAGAGTACCCGCTG
>Coast_Site2_Male7_Allele2
TAGTGCTTCGTCACCTCAAATGCAGACAGGTCCCGCCACTGTCAATCTTGCCTCGCCGGCCGAACAGGGACGCTCGTTTTGGGCTGTATAAAACGCGTTCCCGTTTAACCACGTCGCAAGTCGGTGCGTCGGAGACCCGGTTTTCTCGGCTCGATAAGTTGTCTTCGTGTCAACCTATCATCCATCCGACCTCAGATCAGACGAGAGTACCCGCTG
>Coast_Site2_Male8_Allele1
TAGTGCTTCGTCACCTCAAATGCAGACAGGTCCCGCCACTGTCAATCTTGCCTCGCCGGCCGAACAGGGACGCTCGTTTTGGGCTGTATAAAACGCGTTCCCGTTTAACCACGTCGCAAGTCGGTGCGTCGGAGACCCAGTTTTCTCGGCTCGATAAGTTGTCTTCGTGTCAACCTATCATCCATCCGACCTCAGATCAGACGAGAGTACCCGCTG
>Coast_Site2_Male8_Allele2
TAGTGCTTCGTCACCTCAAATGCAGACAGGTCCCGCCACTGTCAATCTTGCCTCGCCGGCCGAACAGGGACGCTCGTTTTGGGCTGTATAAAACGCGTTCCCGTTTAACCACGTCGCAAGTCGGTGCGTCGGAGACCCAGTTTTCTCGGCTCGATAAGTTGTCTTCGTGTCAACCTATCATCCATCCGACCTCAGATCAGACGAGAGTACCCGCTG
>Coast_Site2_Male9_Allele1
TAGTGCTTCGTCACCTCAAATGCAGACAGGTCCCGCCACTGTCAATCTTGCCTCGCCGGCCGAACAGGGACGCTCGTTTTGGGCTGTATAAAACGCGTTCCCGTTTAACCACGTCGCAAGTCGGTGCGTCGGAGACCCAGTTTTCTCGGCTCGATAAGTTGTCTTCGTGTCAACCTATCATCCATCCGACCTCAGATCAGACGAGAGTACCCGCTG
>Coast_Site2_Male9_Allele2
TAGTGCTTCGTCACCTCAAATGCAGACAGGTCCCGCCACTGTCAATCTTGCCTCGCCGGCCGAACAGGGACGCTCGTTTTGGGCTGTATAAAACGCGTTCCCGTTTAACCACGTCGCAAGTCGGTGCGTCGGAGACCCGGTTTTCTCGGCTCGATAAGTTGTCTTCGTGTCAACCTATCATCCATCCGACCTCAGATCAGACGAGAGTACCCGCTG
>Coast_Site2_Male10_Allele1
TAGTGCTTCGTCACCTCAAATGCAGACAGGTCCCGCCACTGTCAATCTTGCCTCGCCGGCCGAACAGGGACGCTCGTTTTGGGCTGTATAAAACGCGTTCCCGTTTAACCACGTCGCAAGTCGGTGCGTCGGAGACCCAGTTTTCTCGGCTCGATAAGTTGTCTTCGTGTCAACCTATCATCCATCCGACCTCAGATCAGACGAGAGTACCCGCTG
>Coast_Site2_Male10_Allele2
TAGTGCTTCGTCACCTCAAATGCAGACAGGTCCCGCCACTGTCAATCTTGCCTCGCCGGCCGAACAGGGACGCTCGTTTTGGGCTGTATAAAACGCGTTCCCGTTTAACCACGTCGCAAGTCGGTGCGTCGGAGACCCGGTTTTCTCGGCTCGATAAGTTGTCTTCGTGTCAACCTATCATCCATCCGACCTCAGATCAGACGAGAGTACCCGCTG
>Coast_Site3_Male1_Allele1
TAGTGCTTCGTCACCTCAAATGCAGACAGGTCCCGCCACTGTCAATCTTGCCTCGCCGGCCGAACAGGGACGCTCGTTTTGGGCTGTATAAAACGCGTTCCCGTTTAACCACGTCGCAAGTCGGTGCGTCGGAGACCCAGTTTTCTCGGCTCGATACGTTGTCTTCGTGTCAACCTATCATCCATCCGACCTCAGATCAGACGAGAGTACCCGCTG
>Coast_Site3_Male1_Allele2
TAGTGCTTCGTCACCTCAAATGCAGACAGGTCCCGCCACTGTCAATCTTGCCTCGCCGGCCGAACAGGGACGCTCGTTTTGGGCTGTATAAAACGCGTTCCCGTTTAACCACGTCGCAAGTCGGTGCGTCGGAGACCCGGTTTTCTCGGCTCGATACGTTGTCTTCGTGTCAACCTATCATCCATCCGACCTCAGATCAGACGAGAGTACCCGCTG
>Coast_Site3_Male2_Allele1
TAGTGCTTCGTCACCTCAAATGCAGACAGGTCCCGCCACTGTCAATCTTGCCTCGCCGGCCGAACAGGGACGCTCGTTTTGGGCTGTATAAAACGCGTTCCCGTTTAACCACGTCGCAAGTCGGTGCGTCGGAGACCCAGTTTTCTCGGCTCGATAAGTTGTCTTCGTGTCAACCTATCATCCATCCGACCTCAGATCAGACGAGAGTACCCGCTG
>Coast_Site3_Male2_Allele2
TAGTGCTTCGTCACCTCAAATGCAGACAGGTCCCGCCACTGTCAATCTTGCCTCGCCGGCCGAACAGGGACGCTCGTTTTGGGCTGTATAAAACGCGTTCCCGTTTAACCACGTCGCAAGTCGGTGCGTCGGAGACCCAGTTTTCTCGGCTCGATAAGTTGTCTTCGTGTCAACCTATCATCCATCCGACCTCAGATCAGACGAGAGTACCCGCTG
>Coast_Site3_Male3_Allele1
TAGTGCTTCGTCACCTCAAATGCAGACAGGTCCCGCCACTGTCAATCTTGCCTCGCCGGCCGAACAGGGACGCTCGTTTTGGGCTGTATAAAACGCGTTCCCGTTTAACCACGTCGCAAGTCGGTGCGTCGGAGACCCAGTTTTCTCGGCTCGATAAGTTGTCTTCGTGTCAACCTATCATCCATCCGACCTCAGATCAGACGAGAGTACCCGCTG
>Coast_Site3_Male3_Allele2
TAGTGCTTCGTCACCTCAAATGCAGACAGGTCCCGCCACTGTCAATCTTGCCTCGCCGGCCGAACAGGGACGCTCGTTTTGGGCTGTATAAAACGCGTTCCCGTTTAACCACGTCGCAAGTCGGTGCGTCGGAGACCCAGTTTTCTCGGCTCGATAAGTTGTCTTCGTGTCAACCTATCATCCATCCGACCTCAGATCAGACGAGAGTACCCGCTG
>Coast_Site3_Male4_Allele1
TAGTGCTTCGTCACCTCAAATGCAGACAGGTCCCGCCACTGTCAATCTTGCCTCGCCGGCCGAACAGGGACGCTCGTTTTGGGCTGTATAAAACGCGTTCCCGTTTAACCACGTCGCAAGTCGGTGCGTCGGAGACCCAGTTTTCTCGGCTCGATAAGTTGTCTTCGTGTCAACCTATCATCCATCCGACCTCAGATCAGACGAGAGTACCCGCTG
>Coast_Site3_Male4_Allele2
TAGTGCTTCGTCACCTCAAATGCAGACAGGTCCCGCCACTGTCAATCTTGCCTCGCCGGCCGAACAGGGACGCTCGTTTTGGGCTGTATAAAACGCGTTCCCGTTTAACCACGTCGCAAGTCGGTGCGTCGGAGACCCAGTTTTCTCGGCTCGATAAGTTGTCTTCGTGTCAACCTATCATCCATCCGACCTCAGATCAGACGAGAGTACCCGCTG
>Coast_Site3_Male5_Allele1
TAGTGCTTCGTCACCTCAAATGCAGACAGGTCCCGCCACTGTCAATCTTGCCTCGCCGGCCGAACAGGGACGCTCGTTTTGGGCTGTATAAAACGCGTTCCCGTTTAACCACGTCGCAAGTCGGTGCGTCGGAGACCCAGTTTTCTCGGCTCGATAAGTTGTCTTCGTGTCAACCTATCATCCATCCGACCTCAGATCAGACGAGAGTACCCGCTG
>Coast_Site3_Male5_Allele2
TAGTGCTTCGTCACCTCAAATGCAGACAGGTCCCGCCACTGTCAATCTTGCCTCGCCGGCCGAACAGGGACGCTCGTTTTGGGCTGTATAAAACGCGTTCCCGTTTAACCACGTCGCAAGTCGGTGCGTCGGAGACCCGGTTTTCTCGGCTCGATAAGTTGTCTTCGTGTCAACCTATCATCCATCCGACCTCAGATCAGACGAGAGTACCCGCTG
>Coast_Site3_Male6_Allele1
TAGTGCTTCGTCACCTCAAATGCAGACAGGTCCCGCCACTGTCAATCTTGCCTCGCCGGCCGAACAGGGACGCTCGTTTTGGGCTGTATAAAACGCGTTCCCGTTTAACCACGTCGCAAGTCGGTGCGTCGGAGACCCAGTTTTCTCGGCTCGATAAGTTGTCTTCGTGTCAACCTATCATCCATCCGACCTCAGATCAGACGAGAGTACCCGCTG
>Coast_Site3_Male6_Allele2
TAGTGCTTCGTCACCTCAAATGCAGACAGGTCCCGCCACTGTCAATCTTGCCTCGCCGGCCGAACAGGGACGCTCGTTTTGGGCTGTATAAAACGCGTTCCCGTTTAACCACGTCGCAAGTCGGTGCGTCGGAGACCCAGTTTTCCCGGCTCGATAAGTTGTCTTCGTGTCAACCTATCATCCATCCGACCTCAGATCAGACGAGAGTACCCGCTG
>Coast_Site3_Male7_Allele1
TAGTGCTTCGTCACCTCAAATGCAGACAGGTCCCGCCACTGTCAATCTTGCCTCGCCGGCCGAACAGGGACGCTCGTTTTGGGCTGTATAAAACGCGTTCCCGTTTAACCACGTCGCAAGTCGGTGCGTCGGAGACCCAGTTTTCTCGGCTCGATAAGTTGTCTTCGTGTCAACCTATCATCCATCCGACCTCAGATCAGACGAGAGTACCCGCTG
>Coast_Site3_Male7_Allele2
TAGTGCTTCGTCACCTCAAATGCAGACAGGTCCCGCCACTGTCAATCTTGCCTCGCCGGCCGAACAGGGACGCTCGTTTTGGGCTGTATAAAACGCGTTCCCGTTTGACCACGTCGCAAGTCGGTGCGTCGGAGACCCAGTTTTCTCGGCTCGATAAGTTGTCTTCGTGTCAACCTATCATCCATCCGACCTCAGATCAGACGAGAGTACCCGCTG
>Coast_Site3_Male8_Allele1
TAGTGCTTCGTCACCTCAAATGCAGACAGGTCCCGCCACTGTCAATCTTGCCTCGCCGGCCGAACAGGGACGCTCGTTTTGGGCTGTATAAAACGCGTTCCCGTTTAACCACGTCGCAAGTCGGTGCGTCGGAGACCCGGTTTTCTCGGCTCGATAAGTTGTCTTCGTGTCAACCTATCATCCATCCGACCTCAGATCAGACGAGAGTACCCGCTG
>Coast_Site3_Male8_Allele2
TAGTGCTTCGTCACCTCAAATGCAGACAGGTCCCGCCACTGTCAATCTTGCCTCGCCGGCCGAACAGGGACGCTCGTTTTGGGCTGTATAAAACGCGTTCCCGTTTAACCACGTCGCAAGTCGGTGCGTCGGAGACCCGGTTTTCTCGGCTCGATAAGTTGTCTTCGTGTCAACCTATCATCCATCCGACCTCAGATCAGACGAGAGTACCCGCTG
>Bay_Site1_Male1_Allele1
TAGTGCTTCGTCACCTCAAATGCAGACAGGTCCCGCCACTGTCAATCTTGCCTCGCCGGCCGAACAGGGACGCTCGTTTTGGGCTGTATAAAACGCGTTCCCGTTTAACCACGTCGCAAGTCGGTGCGTCGGAGACCCAGTTTTCTCGGCTCGATAAGTTGTCTTCGTGTCAACCTATCATCCATCCGACCTCAGATCAGACGAGAGTACCCGCTG
>Bay_Site1_Male1_Allele2
TAGTGCTTCGTCGCCTCAAATGCAGACAGGTCCCGCCACTGTCAATCTTGCCTCGCCGGCCGAACAGGGACGCTCGTTTTGGGCTGTATAAAACGCGTTCCCGTTTAACCACGTCGCAAGTCGGTGCGTCGGAGACCCGGTTTTCTCGGCTCGATAAGTTGTCTTCGTGCCAACCTATCATCCATCCGACCTCAGATCAGACGAGAGTACCCGCTG
>Bay_Site1_Male3_Allele1
TAGTGCTTCGTCACCTCAAATGCAGACAGGTCCCGCCACTGTCAATCTTGCCTCGCCGGCCGAACAGGGACGCTCGTTTTGGGCTGTATAAAACGCGTTCCCGTTTAACCACGTCGCAAGTCGGTGCGTCGGAGACCCAGTTTTCTCGGCTCGATAAGTTGTCTTCGTGTCAACCTATCATCCATCCGACCTCAGATCAGACGAGAGTACCCGCTG
>Bay_Site1_Male3_Allele2
TAGTGCTTCGTCACCTCAAATGCAGACAGGTCCCGCCACTGTCAATCTTGCCTCGCCGGCCGAACAGGGACGCTCGTTTTGGGCTGTATAAAACGCGTTCCCGTTTAACCACGTCGCAAGTCGGTGCGTCGGAGACCCAGTTTTCTCGGCTCGATAAGTTGTCTTCGTGTCAACCTATCATCCATCCGACCTCAGATCAGACGAGAGTACCCGCTG
>Bay_Site1_Male4_Allele1
TAGTGCTTCGTCACCTCAAATGCAGACAGGTCCCGCCACTGTCAATCTTGCCTCGCCGGCCGAACAGGGACGCTCGTTTTGGGCTGTATAAAACGCGTTCCCGTTTAACCACGTCGCAAGTCGGTGCGTCGGAGACCCAGTTTTCTCGGCTCGATAAGTTGTCTTCGTGTCAACCTATCATCCATCCGACCTCAGATCAGACGAGAGTACCCGCTG
>Bay_Site1_Male4_Allele2
TAGTGCTTCGTCACCTCAAATGCAGACAGGTCCCGCCACTGTCAATCTTGCCTCGCCGGCCGAACAGGGACGCTCGTTTTGGGCTGTATAAAACGCGTTCCCGTTTAACCACGTCGCAAGTCGGTGCGTCGGAGACCCGGTTTTCTCGGCTCGATAAGTTGTCTTCGTGTCAACCTATCATCCATCCGACCTCAGATCAGACGAGAGTACCCGCTG
>Bay_Site1_Male5_Allele1
TAGTGCTTCGTCACCTCAAATGCAGACAGGTCCCGCCACTGTCAATCTTGCCTCGCCGGCCGAACAGGGACGCTCGTTTTGGGCTGTATAAAACGCGTTCCCGTTTAACCACGTCGCAAGTCGGTGCGTCGGAGACCCAGTTTTCTCGGCTCGATAAGTTGTCTTCGTGTCAACCTATCATCCATCCGACCTCAGATCAGACGAGAGTACCCGCTG
>Bay_Site1_Male5_Allele2
TAGTGCTTCGTCACCTCAAATGCAGACAGGTCCCGCCACTGTCAATCTTGCCTCGCCGGCCGAACAGGGACGCTCGTTTTGGGCTGTATAAAACGCGTTCCCGTTTAACCACGTCGCAAGTCGGTGGGTCGGAGACCCAGTTTTCTCGGCTCGATAAGTTGTCTTCGTGTCAACCTATCATCCATCCGACCTCAGATCAGACGAGAGTACCCGCTG
>Bay_Site1_Male6_Allele1
TAGTGCTTCGTCACCTCAAATGCAGACAGGTCCCGCCACTGTCAATCTTGCCTCGCCGGCCGAACAGGGACGCTCGTTTTGGGCTGTATAAAACGCGTTCCCGTTTAACCACGTCGCAAGTCGGTGCGTCGGAGACCCAGTTTTCTCGGCTCGATAAGTTGTCTTCGTGTCAACCTATCATCCATCCGACCTCAGATCAGACGAGAGTACCCGCTG
>Bay_Site1_Male6_Allele2
TAGTGCTTCGTCACCTCAAATGCAGACAGGTCCCGCCACTGTCAATCTTGCCTCGCCGGCCGAACAGGGACGCTCGTTTTGGGCTGTATAAAACGCGTTCCCGTTTAACCACGTCGCAAGTCGGTGCGTCGGAGACCCAGTTTTCTCGGCTCGATAAGTTGTCTTCGTGTCAACCTATCATCCATCCGACCTCAGATCAGACGAGAGTACCCGCTG
>Bay_Site1_Male7_Allele1
TAGTGCTTCGTCACCTCAAATGCAGACAGGTCCCGCCACTGTCAATCTTGCCTCGCCGGCCGAACAGGGACGCTCGTTTTGGGCTGTATAAAACGCGTTCCCGTTTAACCACGTCGCAAGTCGGTGCGTCGGAGACCCAGTTTTCTCGGCTCGATAAGTTGTCTTCGTGTCAACCTATCATCCATCCGACCTCAGATCAGACGAGAGTACCCGCTG
>Bay_Site1_Male7_Allele2
TAGTGCTTCGTCACCTCAAATGCAGACAGGTCCCGCCACTGTCAATCTTGCCTCGCCGGCCGAACAGGGACGCTCGTTTTGGGCTGTATAAAACGCGTTCCCGTTTAACCACGTCGCAAGTCGGTGCGTCGGAGACCCAGTTTTCTCGGCTCGATAAGTTGTCTTCGTGTCAACCTATCATCCATCCGACCTCAGATCAGACGAGAGTACCCGCTG
>Bay_Site1_Male8_Allele1
TAGTGCTTCGTCACCTCAAATGCAGACAGGTCCCGCCACTGTCAATCTTGCCTCGCCGGCCGAACAGGGACGCTCGTTTTGGGCTGTATAAAACGCGTTCCCGTTTAACCACGTCGCAAGTCGGTGCGTCGGAGACCCAGTTTTCTCGGCTCGATAAGTTGTCTTCGTGTCAACCTATCATCCATCCGACCTCAGATCAGACGAGAGTACCCGCTG
>Bay_Site1_Male8_Allele2
TAGTGCTTCGTCACCTCAAATGCAGACGGGTCCCGCCACTGTCAATCTTGCCTCGCCGGCCGAACAGGGACGCTCGTTTTGGGCTGTATAAAACGCGTTCCCGTTTAACCACGTCGCAAGTCGGTGCGTCGGAGACCCGGTTTTCTCGGCTCGATAAGTTGTCTTCGTGTCAACCTATCATCCATCCGACCTCAGATCAGACGAGAGTACCCGCTG
>Bay_Site1_Male9_Allele1
TAGTGCTTCGTCACCTCAAATGCAGACAGGTCCCGCCACTGTCAATCTTGCCTCGCCGGCCGAACAGGGACGCTCGTTTTGGGCTGTATAAAACGCGTTCCCGTTTAACCACGTCGCAAGTCGGTGCGTCGGAGACCCAGTTTTCTCGGCTCGATAAGTTGTCTTCGTGTCAACCTATCATCCATCCGACCTCAGATCAGACGAGAGTACCCGCTG
>Bay_Site1_Male9_Allele2
TAGTGCTTCGTCACCTCAAATGCAGACAGGTCCCGCCACTGTCAATCTTGCCTCGCCGGCCGAACAGGGACGCTCGTTTTGGGCTGTATAAAACGCGTTCCCGTTTAACCACGTCGCAAGTCGGTGCGTCGGAGACCCGGTTTTCTCGGCTCGATAAGTTGTCTTCGTGTCAACCTATCATCCATCCGACCTCAGATCAGACGAGAGTACCCGCTG
>Bay_Site1_Male10_Allele1
TAGTGCTTCGTCACCTCAAATGCAGACAGGTCCCGCCACTGTCAATCTTGCCTCGCCGGCCGAACAGGGACGCTCGTTTTGGGCTGTATAAAACGCGTTCCCGTTTAACCACGTCGCAAGTCGGTGCGTCGGAGACCCAGTTTTCTCGGCTCGATAAGTTGTCTTCGTGTCAACCTATCATCCATCCGACCTCAGATCAGACGAGAGTACCCGCTG
>Bay_Site1_Male10_Allele2
TAGTGCTTCGTCACCTCAAATGCAGACAGGTCCCGCCACTGTCAATCTTGCCTCGCCGGCCGAACAGGGACGCTCGTTTTGGGCTGTATAAAACGCGTTCCCGTTTAACCACGTCGCAAGTCGGTGCGTCGGAGACCCAGTTTTCTCGGCTCGATAAGTTGTCTTCGTGTCAACCTATCATCCATCCGACCTCAGATCAGACGAGAGTACCCGCTG
>Bay_Site2_Male1_Allele1
TAGTGCTTCGTCACCTCAAATGCAGACAGGTCCCGCCACTGTCAATCTTGCCTCGCCGGCCGAACAGGGACGCTCGTTTTGGGCTGTATAAAACGCGTTCCCGTTTAACCACGTCGCAAGTCGGTGCGTCGGAGACCCAGTTTTCTCGGCTCGATAAGTTGTCTTCGTGTCAACCTATCATCCATCCGACCTCAGATCAGACGAGAGTACCCGCTG
>Bay_Site2_Male1_Allele2
TAGTGCTTCGTCACCTCAAATGCAGACAGGTCCCGCCACTGTCAATCTTGCCTCGCCGGCCGAACAGGGACGCTCGTTTTGGGCTGTATAAAACGCGTTCCCGTTTAACCACGTCGCAAGTCGGTGCGTCGGAGACCCAGTTTTCTCGGCTCGATAAGTTGTCTTCGTGTCAACCTATCATCCATCCGACCTCAGATCAGACGAGAGTACCCGCTG
>Bay_Site2_Male2_Allele1
TAGTGCTTCGTCACCTCAAATGCAGACAGGTCCCGCCACTGTCAATCTTGCCTCGCCGGCCGAACAGGGACGCTCGTTTTGGGCTGTATAAAACGCGTTCCCGTTTAACCACGTCGCAAGTCGGTGCGTCGGAGACCCAGTTTTCTCGGCTCGATAAGTTGTCTTCGTGTCAACCTATCATCCATCCGACCTCAGATCAGACGAGAGTACCCGCTG
>Bay_Site2_Male2_Allele2
TAGTGCTTCGTCACCTCAAATGCAGACAGGTCCCGCCACTGTCAATCTTGCCTCGCCGGCCGAACAGGGACGCTCGTTTTGGGCTGTATAAAACGCGTTCCGGTTTAACCACGTCGCAAGTCGGTGCGTCGGAGACCCAGTTTTCTCGGCTCGATAAGTTGTCTTCGTGTCAACCTATCATCCATCCGACCTCAGATCAGACGAGAGTACCCGCTG
>Bay_Site2_Male5_Allele1
TAGTGCTTCGTCACCTCAAATGCAGACAGGTCCCGCCACTGTCAATCTTGCCTCGCCGGCCGAACAGGGACGCTCGTTTTGGGCTGTATAAAACGCGTTCCCGTTTAACCACGTCGCAAGTCGGTGCGTCGGAGACCCGGTTTTCTCGGCTCGATAAGTTGTCTTCGTGTCAACCTATCATCCATCCGACCTCAGATCAGACGAGAGTACCCGCTG
>Bay_Site2_Male5_Allele2
TAGTGCTTCGTCACCTCAAATGCAGACAGGTCCCGCCACTGTCAATCTTGCCTCGCCGGCCGAACAGGGACGCTCGTTTTGGGCTGTATAAAACGCGTTCCCGTTTAACCACGTCGCAAGTCGGTGCGTCGGAGACCCGGTTTTCTCGGCTCGATAAGTTGTCTTCGTGTCAACCTATCATCCATCCGACCTCAGATCAGACGAGAGTACCCGCTG
>Bay_Site2_Male6_Allele1
TAGTGCTTCGTCACCTCAAATGCAGACAGGTCCCGCCACTGTCAATCTTGCCTCGCCGGCCGAACAGGGACGCTCGTTTTGGGCTGTATAAAACGCGTTCCCGTTTAACCACGTCGCAAGTCGGTGCGTCGGAGACCCGGTTTTCTCGGCTCGATAAGTTGTCTTCGTGTCAACCTATCATCCATCCGACCTCAGATCAGACGAGAGTACCCGCTG
>Bay_Site2_Male6_Allele2
TAGTGCTTCGTCACCTCAAATGCAGACAGGTCCCGCCACTGTCAATCTTGCCTCGCCGGCCGAACAGGGACGCTCGTTTTGGGCTGTATAAAACGCGTTCCCGTTTAACCACGTCGCAAGTCGGTGCGTCGGAGACCCGGTTTTCTCGGCTCGATAAGTTGTCTTCGTGTCAACCTATCATCCATCCGACCTCAGATCAGACGAGAGTACCCGCTG
>Bay_Site2_Male7_Allele1
TAGTGCTTCGTCACCTCAAATGCAGACAGGTCCCGCCACTGTCAATCTTGCCTCGCCGGCCGAACAGGGACGCTCGTTTTGGGCTGTATAAAACGCGTTCCCGTTTAACCACGTCGCAAGTCGGTGCGTCGGAGACCCAGTTTTCTCGGCTCGATAAGTTGTCTTCGTGTCAACCTATCATCCATCCGACCTCAGATCAGACGAGAGTACCCGCTG
>Bay_Site2_Male7_Allele2
TAGTGCTTCGTCACCTCAAATGCAGACAGGTCCCGCCACTGTCAATCTTGCCTCGCCGGCCGAACAGGGACGCTCGTTTTGGGCTGTATAAAACGCGTTCCCGTTTAACCACGTCGCAAGTCGGTGCGTCGGAGACCCAGTTTTCTCGGCTCGATAAGTTGTCTTCGTGTCAACCTATCATCCATCCGACCTCAGATCAGACGAGAGTACCCGCTG
>Bay_Site2_Male8_Allele1
TAGTGCTTCGTCACCTCAAATGCAGACAGGTCCCGCCACTGTCAATCTTGCCTCGCCGGCCGAACAGGGACGCTCGTTTTGGGCTGTATAAAACGCGTTCCCGTTTAACCACGTCGCAAGTCGGTGCGTCGGAGACCCAGTTTTCTCGGCTCGATAAGTTGTCTTCGTGTCAACCTATCATCCATCCGACCTCAGATCAGACGAGAGTACCCGCTG
>Bay_Site2_Male8_Allele2
TAGTGCTTCGTCACCTCAAATGCAGACAGGTCCCGCCACTGTCAATCTTGCCTCGCCGGCCGAACAGGGACGCTCGTTTTGGGCTGTATAAAACGCGTTCCCGTTTAACCACGTCGCAAGTCGGTGCGTCGGAGACCCAGTTTTCTCGGCTCGATAAGTTGTCTTCGTGTCAACCTATCATCCATCCGACCTCAGATCAGACGAGAGTACCCGCTG
>Bay_Site3_Male1_Allele1
TAGTGCTTCGTCACCTCAAATGCAGACAGGTCCCGCCACTGTCAATCTTGCCTCGCCGGCCGAACAGGGACGCTCGTTTTGGGCTGTATAAAACGCGTTCCCGTTTAACCACGTCGCAAGTCGGTGCGTCGGAGACCCAGTTTTCTCGGCTCGATAAGTTGTCTTCGTGTCAACCTATCATCCATCCGACCTCAGATCAGACGAGAGTACCCGCTG
>Bay_Site3_Male1_Allele2
TAGTGCTTCGTCACCTCAAATGCAGACAGGTCCCGCCACTGTCAATCTTGCCTCGCCGGCCGAACAGGGACGCTCGTTTTGGGCTGTATAAAACGCGTTCCCGTTTAACCACGTCGCAAGTCGGTGCGTCGGAGACCCAGTTTTCTCGGCTCGATAAGTTGTCTTCGTGTCAACCTATCATCCATCCGACCTCAGATCAGACGAGAGTACCCGCTG
>Bay_Site3_Male2_Allele1
TAGTGCTTCGTCACCTCAAATGCAGACAGGTCCCGCCACTGTCAATCTTGCCTCGCCGGCCGAACAGGGACGCTCGTTTTGGGCTGTATAAAACGCGTTCCCGTTTAACCACGTCGCAAGTCGGTGCGTCGGAGACCCAGTTTTCTCGGCTCGATAAGTTGTCTTCGTGTCAACCTATCATCCATCCGACCTCAGATCAGACGAGAGTACCCGCTG
>Bay_Site3_Male2_Allele2
TAGTGCTTCGTCACCTCAAATGCAGACAGGTCCCGCCACTGTCAATCTTGCCTCGCCGGCCGAACAGGGACGCTCGTTTTGGGCTGTATAAAACGCGTTCCCGTTTAACCACGTCGCAAGTCGGTGCGTCGGAGACCCAGTTTTCTCGGCTCGATAAGTTGTCTTCGTGTCAACCTATCATCCATCCGACCTCAGATCAGACGAGAGTACCCGCTG
>Bay_Site3_Male4_Allele1
TAGTGCTTCGTCACCTCAAATGCAGACAGGTCCCGCCACTGTCAATCTTGCCTCGCCGGCCGAACAGGGACGCTCGTTTTGGGCTGTATAAAACGCGTTCCCGTTTAACCACGTCGCAAGTCGGTGCGTCGGAGACCCAGTTTTCTCGGCTCGATAAGTTGTCTTCGTGTCAACCTATCATCCATCCGACCTCAGATCAGACGAGAGTACCCGCTG
>Bay_Site3_Male4_Allele2
TAGTGCTTCGTCACCTCAAATGCAGACAGGTCCCGCCACTGTCAATCTTGCCTCGCCGGCCGAACAGGGACGCTCGTTTTGGGCTGTATAAAACGCGTTCCCGTTTAACCACGTCGCAAGTCGGTGCGTCGGAGACCCGGTTTTCTCGGCTCGATAAGTTGTCTTCGTGTCAACCTATCATCCATCCGACCTCAGATCAGACGAGAGTACCCGCTG
>Bay_Site3_Male5_Allele1
TAGTGCTTCGTCACCTCAAATGCAGACAGGTCCCGCCACTGTCAATCTTGCCTCGCCGGCCGAACAGGGACGCTCGTTTTGGGCTGTATAAAACGCGTTCCCGTTTAACCACGTCGCAAGTCGGTGCGTCGGAGACCCGGTTTTCTCGGCTCGATAAGTTGTCTTCGTGTCAACCTATCATCCATCCGACCTCAGATCAGACGAGAGTACCCGCTG
>Bay_Site3_Male5_Allele2
TAGTGCTTCGTCACCTCAAATGCAGACAGGTCCCGCCACTGTCAATCTTGCCTCGCCGGCCGAACAGGGACGCTCGTTTTGGGCTGTATAAAACGCGTTCCCGTTTAACCACGTCGCAAGTCGGTGCGTCGGAGACCCGGTTTTCTCGGCTCGATAAGTTGTCTTCGTGTCAACCTATCATCCATCCGACCTCAGATCAGACGAGAGTACCCGCTG
>Bay_Site3_Male6_Allele1
TAGTGCTTCGTCACCTCAAATGCAGACAGGTCCCGCCACTGTCAATCTTGCCTCGCCGGCCGAACAGGGACGCTCGTTTTGGGCTGTATAAAACGCGTTCCCGTTTAACCACGTCGCAAGTCGGTGCGTCGGAGACCCAGTTTTCTCGGCTCGATAAGTTGTCTTCGTGTCAACCTATCATCCATCCGACCTCAGATCAGACGAGAGTACCCGCTG
>Bay_Site3_Male6_Allele2
TAGTGCTTCGTCACCTCAAATGCAGACAGGTCCCGCCACTGTCAATCTTGCCTCGCCGGCCGAACAGGGACGCTCGTTTTGGGCTGTATAAAACGCGTTCCCGTTTAACCACGTCGCAAGTCGGTGCGTCGGAGACCCAGTTTTCTCGGCTCGATAAGTTGTCTTCGTGTCAACCTATCATCCATCCGACCTCAGATCAGACGAGAGTACCCGCTG
>Bay_Site3_Male8_Allele1
TAGTGCTTCGTCACCTCAAATGCAGACAGGTCCCGCCACTGTCAATCTTGCCTCGCCGGCCGAACAGGGACGCTCGTTTTGGGCTGTATAAAACGCGTTCCCGTTTAACCACGTCGCAAGTCGGTGCGTCGGAGACCCAGTTTTCTCGGCTCGATAAGTTGTCTTCGTGTCAACCTATCATCCATCCGACCTCAGATCAGACGAGAGTACCCGCTG
>Bay_Site3_Male8_Allele2
TAGTGCTTCGTCACCTCAAATGCAGACAGGTCCCGCCACTGTCAATCTTGCCTCGCCGGCCGAACAGGGACGCTCGTTTTGGGCTGTATAAAACGCGTTCCCGTTTAACCACGTCGCAAGTCGGTGCGTCGGAGACCCAGTTTTCTCGGCTCGATAAGTTGTCTTCGTGTCAACCTATCATCCATCCGACCTCAGATCAGACGAGAGTACCCGCTG
>Bay_Site3_Male9_Allele1
TAGTGCTTCGTCACCTCAAATGCAGACAGGTCCCGCCACTGTCAATCTTGCCTCGCCGGCCGAACAGGGACGCTCGTTTTGGGCTGTATAAAACGCGTTCCCGTTTAACCACGTCGCAAGTCGGTGCGTCGGAGACCCAGTTTTCTCGGCTCGATAAGTTGTCTTCGTGTCAACCTATCATCCATCCGACCTCAGATCAGACGAGAGTACCCGCTG
>Bay_Site3_Male9_Allele2
TAGTGCTTCGTCACCTCAAATGCAGACAGGTCCCGCCACTGTCAATCTTGCCTCGCCGGCCGAACAGGGACGCTCGTTTTGGGCTGTATAAAACGCGTTCCCGTTTAACCACGTCGCAAGTCGGTGCGTCGGAGACCCAGTTTTCTCGGCTCGATAAGTTGTCTTCGTGTCAACCTATCATCCATCCGACCTCAGATCAGACGAGAGTACCCGCTG
>Bay_Site3_Male10_Allele1
TAGTGCTTCGTCACCTCAAATGCAGACAGGTCCCGCCACTGTCAATCTTGCCTCGCCGGCCGAACAGGGACGCTCGTTTTGGGCTGTATAAAACGCGTTCCCGTTTAACCACGTCGCAAGTCGGTGCGTCGGAGACCCAGTTTTCTCGGCTCGATAAGTTGTCTTCGTGTCAACCTATCATCCATCCGACCTCAGATCAGACGAGAGTACCCGCTG
>Bay_Site3_Male10_Allele2
TAGTGCTTCGTCACCTCAAATGCAGACAGGTCCCGCCACTGTCAATCTTGCCTCGCCGGCCGAACAGGGACGCTCGTTTTGGGCTGTATAAAACGCGTTCCCGTTTAACCACGTCGCAAATCGGTGCGTCGGAGACCCGGTTTTCTCGGCTCGATAAGTTGTCTTCGTGTCAACCTATCATCCATCCGACCTCAGATCAGACGAGAGTACCCGCTG
>Bay_Site4_Male1_Allele1
TAGTGCTTCGTCACCTCAAATGCAGACAGGTCCCGCCACTGTCAATCTTGCCTCGCCGGCCGAACAGGGACGCTCGTTTTGGGCTGTATAAAACGCGTTCCCGTTTAACCACGTCGCAAGTCGGTGCGTCGGAGACCCAGTTTTCTCGGCTCGATAAGTTGTCTTCGTGTCAACCTATCATCCATCCGACCTCAGATCAGACGAGAGTACCCGCTG
>Bay_Site4_Male1_Allele2
TAGTGCTTCGTCACCTCAAATGCAGACAGGTCCCGCCACTGTCAATCTTGCCTCGCCGGCCGAACAGGGACGCTCGTTTTGGGCTGTATAAAACGCGTTCCCGTTTAACCACGTCGCAAGTCGGTGCGTCGGAGACCCGGTTTTCTCGGCTCGATAAGTTGTCTTCGTGTCAACCTATCATCCATCCGACCTCAGATCAGACGAGAGTACCCGCTG
>Bay_Site4_Male2_Allele1
TAGTGCTTCGTCACCTCAAATGCAGACAGGTCCCGCCACTGTCAATCTTGCCTCGCCGGCCGAACAGGGACGCTCGTTTTGGGCTGTATAAAACGCGTTCCCGTTTAACCACGTCGCAAGTCGGTGCGTCGGAGACCCGGTTTTCTCGGCTCGATAAGTTGTCTTCGTGTCAACCTATCATCCATCCGACCTCAGATCAGACGAGAGTACCCGCTG
>Bay_Site4_Male2_Allele2
TAGTGCTTCGTCACCTCAAATGCAGACAGGTCCCGCCACTGTCAATCTTGCCTCGCCGGCCGAACAGGGACGCTCGTTTTGGGCTGTATAAAACGCGTTCCCGTTTAACCACGTCGCAAGTCGGTGCGTCGGAGACCCGGTTTTCTCGGCTCGATAAGTTGTCTTCGTGTCAACCTATCATCCATCCGACCTCAGATCAGACGAGAGTACCCGCTG
>Bay_Site4_Male3_Allele1
TAGTGCTTCGTCACCTCAAATGCAGACAGGTCCCGCCACTGTCAATCTTGCCTCGCCGGCCGAACAGGGACGCTCGTTTTGGGCTGTATAAAACGCGTTCCCGTTTAACCACGTCGCAAGTCGGTGCGTCGGAGACCCAGTTTTCTCGGCTCGATAAGTTGTCTTCGTGTCAACCTATCATCCATCCGACCTCAGATCAGACGAGAGTACCCGCTG
>Bay_Site4_Male3_Allele2
TAGTGCTTCGTCACCTCAAATGCAGACAGGTCCCGCCACTGTCAATCTTGCCTCGCCGGCCGAACAGGGACGCTCGTTTTGGGCTGTATAAAACGCGTTCCCGTTTAACCACGTCGCAAGTCGGTGCGTCGGAGACCCAGTTTTCTCGGCTCGATAAGTTGTCTTCGTGTCAACCTATCATCCATCCGACCTCAGATCAGACGAGAGTACCCGCTG
>Bay_Site4_Male4_Allele1
TAGTGCTTCGTCACCTCAAATGCAGACAGGTCCCGCCACTGTCAATCTTGCCTCGCCGGCCGAACAGGGACGCTCGTTTTGGGCTGTATAAAACGCGTTCCCGTTTAACCACGTCGCAAGTCGGTGCGTCGGAGACCCAGTTTTCTCGGCTCGATAAGTTGTCTTCGTGTCAACCTATCATCCATCCGACCTCAGATCAGACGAGAGTACCCGCTG
>Bay_Site4_Male4_Allele2
TAGTGCTTCGTCACCTCAAATGCAGACAGGTCCCGCCACTGTCAATCTTGCCTCGCCGGCCGAACAGGGACGCTCGTTTTGGGCTGTATAAAACGCGTTCCCGTTTAACCACGTCGCAAGTCGGTGCGTCGGAGACCCAGTTTTCTCGGCTCGATAAGTTGTCTTCGTGTCAACCTATCATCCATCCGACCTCAGATCAGACGAGAGTACCCGCTG
>Bay_Site4_Male5_Allele1
TAGTGCTTCGTCACCTCAAATGCAGACAGGTCCCGCCACTGTCAATCTTGCCTCGCCGGCCGAACAGGGACGCTCGTTTTGGGCTGTATAAAACGCGTTCCCGTTTAACCACGTCGCAAGTCGGTGCGTCGGAGACCCAGTTTTCTCGGCTCGATAAGTTGTCTTCGTGTCAACCTATCATCCATCCGACCTCAGATCAGACGAGAGTACCCGCTG
>Bay_Site4_Male5_Allele2
TAGTGCTTCGTCACCTCAAATGCAGACAGGTCCCGCCACTGTCAATCTTGCCTCGCCGGCCGAACAGGGACGCTCGTTTTGGGCTGTATAAAACGCGTTCCCGTTTAACCACGTCGCAAGTCGGTGCGTCGGAGACCCAGTTTTCTCGGCTCGATAAGTTGTCTTCGTGTCAACCTATCATCCATCCGACCTCAGATCAGACGAGAGTACCCGCTG
>Bay_Site4_Male6_Allele1
TAGTGCTTCGTCACCTCAAATGCAGACAGGTCCCGCCACTGTCAATCTTGCCTCGCCGGCCGAACAGGGACGCTCGTTTTGGGCTGTATAAAACGCGTTCCCGTTTAACCACGTCGCAAGTCGGTGCGTCGGAGACCCAGTTTTCTCGGCTCGATAAGTTGTCTTCGTGTCAACCTATCATCCATCCGACCTCAGATCAGACGAGAGTACCCGCTG
>Bay_Site4_Male6_Allele2
TAGTGCTTCGTCACCTCAAATGCAGACAGGTCCCGCCACTGTCAATCTTGCCTCGCCGGCCGAACAGGGACGCTCGTTCTGGGCTGTATAAAACGCGTTCCCGTTTAACCACGTCGCAAGTCGGTGCGTCGGAGACCCGGTTTTCTCGGCTCGATAAGTTGTCTTCGTGTCAACCTATCATCCATCCGACCTCAGATCAGACGAGAGTACCCGCTG
>Bay_Site4_Male7_Allele1
TAGTGCTTCGTCACCTCAAATGCAGACAGGTCCCGCCACTGTCAATCTTGCCTCGCCGGCCGAACAGGGACGCTCGTTTTGGGCTGTATAAAACGCGTTCCCGTTTAACCACGTCGCAAGTCGGTGCGTCGGAGACCCAGTTTTCTCGGCTCGATAAGTTGTCTTCGTGTCAACCTATCATCCATCCGACCTCAGATCAGACGAGAGTACCCGCTG
>Bay_Site4_Male7_Allele2
TAGTGCTTCGTCACCTCAAATGCAGACAGGTCCCGCCACTGTCAATCTTGCCTCGCCGGCCGAACAGGGACGCTCGTTTTGGGCTGTATAAAACGCGTTCCCGTTTAACCACGTCGCAAGTCGGTGCGTCGGAGACCCAGTTTTCTCGGCTCGATAAGTTGTCTTCGTGTCAACCTATCATCCATCCGACCTCAGATCAGACGAGAGTACCCGCTG
>Bay_Site4_Male8_Allele1
TAGTGCTTCGTCACCTCAAATGCAGACAGGTCCCGCCACTGTCAATCTTGCCTCGCCGGCCGAACAGGGACGCTCGTTTTGGGCTGTATAAAACGCGTTCCCGTTTAACCACGTCGCAAGTCGGTGCGTCGGAGACCCGGTTTTCTCGGCTCGATAAGTTGTCTTCGTGTCAACCTATCATCCATCCGACCTCAGATCAGACGAGAGTACCCGCTG
>Bay_Site4_Male8_Allele2
TAGTGCTTCGTCACCTCAAATGCAGACAGGTCCCGCCACTGTCAATCTTGCCTCGCCGGCCGAACAGGGACGCTCGTTTTGGGCTGTATAAAACGCGTTCCCGTTTAACCACGTCGCAAGTCGGTGCGTCGGAGACCCGGTTTTCTCGGCTCGATAAGTTGTCTTCGTGTCAACCTATCATCCATCCGACCTCAGATCAGACGAGAGTACCCGCTG
>Bay_Site4_Male9_Allele1
TAGTGCTTCGTCACCTCAAATGCAGACAGGTCCCGCCACTGTCAATCTTGCCTCGCCGGCCGAACAGGGACGCTCGTTTTGGGCTGTATAAAACGCGTTCCCGTTTAACCACGTCGCAAGTCGGTGCGTCGGAGACCCAGTTTTCTCGGCTCGATAAGTTGTCTTCGTGTCAACCTATCATCCATCCGACCTCAGATCAGACGAGAGTACCCGCTG
>Bay_Site4_Male9_Allele2
TAGTGCTTCGTCACCTCAAATGCAGACAGGTCCCGCCACTGTCAATCTTGCCTCGCCGGCCGAACAGGGACGCTCGTTTTGGGCTGTATAAAACGCGTTCCCGTTTAACCACGTCGCAAGTCGGTGCGTCGGAGACCCGGTTTTCTCGGCTCGATAAGTTGTCTTCGTGTCAACCTATCATCCATCCGACCTCAGATCAGACGAGAGTACCCGCTG
